# Supplementary material for: Hepatocellular carcinoma cell lines retain the genomic and transcriptomic landscapes of primary human cancers
Source: Sci Rep. 2016 Jun 7;6:27411. doi: 10.1038/srep27411 (PMC4895220; doi:10.1038/srep27411)
Supplement: Supplementary Dataset [file srep27411-s2.xls]

## Sheet: Table S1
Table S1. Summary of clinical information for nine Chinese HCC patients
HBV, hepatitis B virus; HCV, hepatitis C virus; AFP, alpha-fetoprotein;
CEA, carcino-embryonic antigen; CA19-9, carbohydrate antigen 19-9; ALB, albumin;
ALT, alanine transaminase; AST, aspartate aminotransferase; TBIL, total bilirubin.
Patient	CLC1	CLC2	CLC4	CLC5	CLC6	CLC7	CLC11	CLC13	CLC16
Age	50	63	41	43	55	60	54	64	53
Sex	male	male	male	female	male	male	male	female	male
size/cm	6.2	12.7	12.3	11.7	9.7	6.2	2.7	16.1	13.7
HBV infection	+	NA	+	+	+	+	+	+	+
HCV infection	NA	+	NA	NA	NA	NA	NA	NA	NA
BCLC classification	A	B	B	B	B	B	NA	B	C
chronic inflammation	+	+	+	+	+	+	+	+	+
Hep-1	+	+	+	+++	+	+	NA	+	-
HBsAg	+	-	+	++	+	+	+	+	-
AFP (ug/L)	2.9	1210	1210	>1000	2.5	18.8	622	>1210	237.8
CEA (ug/L)	3.6	2	2.4	1.88	NA	1.2	NA	1.2	NA
CA19-9 (U/ml)	16.7	14.3	44	12.32	NA	12	NA	27.4	NA
ALB (g/l)	48.5	38.8	41.88	50.2	39.6	43.1	NA	37.1	NA
ALT (U/L)	20	62	30.5	44	29	26	NA	30	NA
AST (U/L)	30	54	35.22	NA	27	NA	NA	45	NA
TBIL (umol/L)	20.5	6.5	18.06	19.9	8.6	11.1	NA	13	NA

## Sheet: Table S2
Table S2. Summary of passage number in the anlayis
Patient	WGS_PDC	RNAseq_PDC	WGS_Cell line	RNAseq_cell line
CLC1		7		25
CLC2		6		27
CLC4		5		31
CLC5	5	5	38	26
CLC6		6		23
CLC7		5		33
CLC11	3	3	20	11
CLC13	2	2	25	18
CLC16	4	4	22	21

## Sheet: Table S3
Table S3. Short tandem repeat profiling of the matched HCC cell lines and primary HCCs.
Sample	CSF1PO	D5S818	D7S820	D13S317	D16S539	THO1	TPOX	VWA	Amelogenin
CLC1	10,13	11,13	9,10	12	11	7,9	8	17	X,Y
CLC1T	10,13	11,13	9,10	11,12	11	7,9	8	17	X,Y
CLC2	11	11,12	10,12	8	10	9	8	14,16	X
CLC2T	11	11,12	10,12	8	9,10	9	8	14,16	X,Y
CLC4	10,12	11,12	11,12	9	9	6,9	8,12	16,18	X,Y
CLC4T	10,12	12	11,12	9	9,12	6,9	8,12	16,18	X,Y
CLC5	9	11,12	9,12	8	9,13	8	11,12	14,16	X
CLC5T	9,11	11,12	9,12	8,9	9,13	8	11,12	14,16	X
CLC6	9,12	7,12	11,12	8,9	12	7,9	8	16	X,Y
CLC6T	9,12	7,12	11,12	8,9	11,12	7,9	8	16	X,Y
CLC7	13	11,13	10,12	12	9,11	7,9	8	14,17	X
CLC7T	13	11,13	10,12	12	9,11	7,9	8	14,17	X,Y
CLC11	9	11,14	10,12	9,10	9	9,10	8	18	X
CLC11T	9	11,14	10,12	9,10	9	9,10	8	18	X
CLC13	11	13	10	11,12	12	8,9.3	8,9	14,17	X
CLC13T	11,12	11,13	10	11,12	12	8,9.3	8,9	14,17	X
CLC16	11,12	11,13	11,12	11	9,10	10	8	17,18	X
CLC16T	11,12	11,13	11,12	8,11	9,10	9,10	8	17,18	X,Y

## Sheet: Table S4
Table S4 Summary of the whole genome sequencing data
Sample	Reads	Read length (bp)	Q30	Mean depth	Mean mappable depth	% Genome Coverage >10×	% Genome Coverage >20×
CLC11	807679008	150	86.915	42.39	34.8678	95.3086	81.8882
CLC11PDC	711367958	150	82.165	37.09	31.4051	94.0689	72.3559
CLC11T	802800060	150	84.06	42.13	34.9102	94.6812	77.8918
CLC13	764572126	150	82.135	39.86	33.8918	95.3972	81.043
CLC13PDC	692845132	150	83.645	36.12	30.1568	94.0178	71.4052
CLC13T	675439724	150	83.235	35.21	29.8341	93.8979	70.0036
CLC16	647827970	150	80.415	33.77	29.3803	92.2061	65.3625
CLC16PDC	602834306	150	79.69	31.43	27.4079	91.6169	56.8657
CLC16T	730067226	150	84.29	38.06	31.8531	94.8061	76.1068
CLC5	959166532	150	81.895	50.34	35.9449	95.2438	80.9672
CLC5PDC	765155420	150	83.775	39.89	31.4194	93.7361	70.7345
CLC5T	666289410	150	82.105	34.74	29.1419	91.6162	64.6876

## Sheet: Table S5
Table S5. List of protein-altering somatic mutations
In the "Filter_XXX" column, "PASS" means SNVs pass the filtration during SNV calling.
Others such as "LowGQX" means SNVs are filtered out in WGS, but curaed in the downstream analysis.
Sample	Chr	Position	Ref allle	Alt allel	Gene symbol	Mutation	Filter HCC	Ref reads HCC	Alt reads HCC	Filter PDC	Ref reads PDC	Alt reads PDC	Filter Cell line	Ref reads Cell line	Alt reads Cell line	Sanger sequencing
CLC5	chr1	158389809	G	T	OR10K2	missense	PASS	34	21	PASS	29	14	PASS	33	10
CLC5	chr1	15987886	C	G	RSC1A1	missense	PASS	10	11	PASS	11	16	PASS	11	16
CLC5	chr1	193038692	A	T	TROVE2	nonsense	PASS	29	8	PASS	15	5	PASS	25	10
CLC5	chr1	21031104	T	C	KIF17	missense	PASS	14	9	PASS	9	15	PASS	8	12
CLC5	chr1	226030106	A	G	EPHX1	missense	PASS	24	15	PASS	31	10	LowGQX	29	6
CLC5	chr1	228494688	G	T	OBSCN	missense	PASS	24	19	PASS	12	29	PASS	9	22
CLC5	chr1	237054596	G	T	MTR	missense	PASS	25	14	LowGQX	38	7	PASS	29	9
CLC5	chr1	240493927	A	G	FMN2	missense	PASS	31	16	PASS	28	13	PASS	25	19
CLC5	chr1	24298362	T	C	SRSF10	missense	PASS	9	8	PASS	4	16	PASS	11	12
CLC5	chr1	34191048	T	A	CSMD2	missense	PASS	18	11	PASS	6	22	PASS	12	21
CLC5	chr1	35578620	A	T	ZMYM1	missense	PASS	4	9	PASS	20	8	PASS	14	8
CLC5	chr1	95699802	C	T	RWDD3	nonsense	PASS	16	13	PASS	9	15	PASS	11	9
CLC5	chr10	103917831	C	T	NOLC1	missense	PASS	12	9	PASS	16	16	PASS	30	31
CLC5	chr10	114046140	C	A	TECTB	missense	PASS	13	9	PASS	17	22	PASS	35	16
CLC5	chr10	123846901	G	A	TACC2	missense	PASS	16	12	PASS	19	19	PASS	20	30
CLC5	chr10	124806747	G	A	ACADSB	missense	PASS	14	14	PASS	19	18	PASS	22	38
CLC5	chr10	126714715	G	C	CTBP2	nonsense	PASS	20	9	PASS	24	18	PASS	21	24
CLC5	chr10	135095828	T	A	TUBGCP2	nonsense	PASS	12	8	PASS	15	18	PASS	17	22
CLC5	chr10	13534648	A	G	BEND7	missense	PASS	13	14	PASS	14	10	PASS	9	14
CLC5	chr10	25888025	C	T	GPR158	missense	PASS	10	14	PASS	15	14	PASS	15	18
CLC5	chr10	43694613	C	T	RASGEF1A	missense	PASS	17	15	PASS	7	16	PASS	27	20
CLC5	chr10	45499235	A	C	ZNF22	missense	PASS	15	8	PASS	21	15	PASS	35	21
CLC5	chr10	50315987	G	T	VSTM4	missense	PASS	14	12	PASS	11	18	PASS	22	14
CLC5	chr11	34482886	G	A	CAT	missense	LowGQX	1	12	LowGQX	2	15	PASS	0	20
CLC5	chr11	45931723	G	C	PEX16	missense	PASS	8	7	PASS	7	12	PASS	10	5
CLC5	chr11	58919897	C	G	FAM111A	missense	PASS	17	8	PASS	20	6	PASS	18	13
CLC5	chr11	64138872	G	C	RPS6KA4	missense	LowGQX	0	8	PASS	0	18	PASS	0	14
CLC5	chr11	64527271	G	A	PYGM	missense	LowGQX	1	15	LowGQX	1	16	PASS	0	18
CLC5	chr11	6566940	C	T	DNHD1	missense	PASS	0	34	PASS	0	32	PASS	0	42
CLC5	chr11	66472849	C	T	SPTBN2	missense	PASS	11	11	HighDepth	14	67	PASS	28	75
CLC5	chr11	89450791	G	A	TRIM77	missense	PASS	5	14	PASS	0	19	PASS	0	14
CLC5	chr12	100709396	G	A	SCYL2	missense	PASS	7	11	PASS	15	16	PASS	25	13
CLC5	chr12	122261401	G	A	SETD1B	missense	PASS	9	5	PASS	12	27	PASS	7	14
CLC5	chr12	5021590	C	T	KCNA1	missense	PASS	28	9	PASS	24	9	LowGQX	21	5
CLC5	chr12	50790093	G	A	FAM186A	missense	PASS	5	9	PASS	17	16	PASS	15	17
CLC5	chr12	52282083	T	C	ANKRD33	missense	PASS	15	15	PASS	12	9	PASS	13	14
CLC5	chr12	53722478	G	A	SP7	missense	PASS	15	4	PASS	23	16	PASS	18	26
CLC5	chr12	53898210	T	G	TARBP2	missense	PASS	16	13	PASS	20	15	PASS	10	28
CLC5	chr12	55758988	A	T	OR6C75	missense	PASS	15	11	PASS	17	11	PASS	13	20
CLC5	chr12	56397612	C	T	SUOX	missense	PASS	5	10	PASS	11	12	PASS	14	6
CLC5	chr12	56737216	C	G	STAT2	missense	PASS	19	10	PASS	17	18	PASS	16	18
CLC5	chr13	19748091	C	G	TUBA3C	missense	LowGQX	0	9	PASS	0	21	PASS	0	12
CLC5	chr13	21212582	T	C	IFT88	missense	LowGQX	1	16	PASS	2	10	PASS	0	25
CLC5	chr13	76395410	G	T	LMO7	missense	PASS	10	8	PASS	13	8	PASS	13	17
CLC5	chr14	23303428	A	T	MRPL52	missense	PASS	16	13	PASS	16	10	PASS	24	12
CLC5	chr14	24568311	G	A	PCK2	missense	PASS	9	11	PASS	20	6	PASS	20	12
CLC5	chr14	45398232	C	A	KLHL28	stoploss	PASS	9	13	PASS	21	10	PASS	10	9
CLC5	chr14	64557681	T	G	SYNE2	missense	PASS	17	4	PASS	6	14	PASS	12	16
CLC5	chr14	65194644	C	T	PLEKHG3	missense	PASS	17	20	PASS	13	15	PASS	11	13
CLC5	chr14	71444679	T	C	PCNX	missense	PASS	12	5	PASS	19	7	PASS	19	9
CLC5	chr14	73750867	T	G	NUMB	missense	PASS	18	8	LowGQX	17	3	PASS	24	10
CLC5	chr15	40564852	C	T	PAK6	missense	PASS	15	15	PASS	14	15	PASS	10	11
CLC5	chr15	40917631	C	G	CASC5	missense	PASS	10	15	PASS	13	4	PASS	19	17
CLC5	chr15	42984751	G	T	STARD9	missense	PASS	16	15	PASS	16	10	PASS	23	14
CLC5	chr15	44955590	G	C	SPG11	missense	PASS	20	17	PASS	9	5	PASS	18	6
CLC5	chr15	45428816	T	C	DUOX1	missense	PASS	20	13	PASS	12	13	PASS	6	10
CLC5	chr15	63631073	G	T	CA12	missense	PASS	18	12	PASS	15	13	PASS	16	20
CLC5	chr15	68123211	C	G	SKOR1	missense	PASS	13	18	PASS	17	6	PASS	24	10
CLC5	chr15	83428108	A	G	FSD2	missense	PASS	26	17	PASS	7	10	PASS	15	22
CLC5	chr15	91434243	T	C	FES	missense	PASS	23	13	PASS	9	13	PASS	12	22
CLC5	chr16	15719293	G	C	KIAA0430	missense	PASS	0	13	LowGQX	1	21	PASS	0	19
CLC5	chr16	30777596	G	A	RNF40	missense	LowGQX	1	10	LowGQX	1	20	PASS	0	13
CLC5	chr16	343549	C	A	AXIN1	nonsense	LowGQX	1	10	PASS	0	13	PASS	0	15	Detected in HCC, PDC and cell line
CLC5	chr16	88788433	G	A	PIEZO1	missense	LowGQX	1	18	PASS	0	17	PASS	0	17
CLC5	chr17	10408718	A	G	MYH1	missense	PASS	3	13	LowGQX	1	22	PASS	0	26
CLC5	chr17	25972346	G	A	LGALS9	missense	PASS	6	15	PASS	9	11	LowGQX	15	3
CLC5	chr17	27958364	C	A	SSH2	missense	PASS	13	10	PASS	10	14	PASS	6	27
CLC5	chr17	34495990	C	G	TBC1D3B	missense	LowGQX	11	5	LowGQX	19	7	PASS	19	11
CLC5	chr17	36343973	C	T	TBC1D3,TBC1D3F	missense	LowGQX	9	2	PASS	10	4	LowGQX	26	4
CLC5	chr17	45993732	T	A	SP2	missense	PASS	8	16	PASS	14	4	PASS	14	13
CLC5	chr17	56289755	C	G	MKS1	missense	PASS	10	11	PASS	13	13	PASS	8	23
CLC5	chr17	61678479	G	T	TACO1	missense	PASS	7	6	PASS	7	10	PASS	7	15
CLC5	chr17	67197678	G	A	ABCA10	missense	PASS	11	10	PASS	15	18	PASS	15	32
CLC5	chr17	71196111	C	T	COG1	missense	PASS	10	17	PASS	21	14	PASS	29	7
CLC5	chr17	7579485	C	A	TP53	nonsense	LowGQX	1	12	LowGQX	1	15	PASS	0	18	Detected in HCC, PDC and cell line
CLC5	chr17	79667553	G	T	HGS	missense	PASS	11	8	PASS	12	5	PASS	19	7
CLC5	chr18	13056248	C	T	CEP192	missense	PASS	16	11	PASS	24	13	PASS	15	11
CLC5	chr18	3879131	C	T	DLGAP1	missense	PASS	14	9	PASS	21	13	PASS	10	7
CLC5	chr18	60383665	A	G	PHLPP1	missense	LowGQX	0	2	PASS	1	3	LowGQX	0	4
CLC5	chr19	13445242	T	G	CACNA1A	missense	PASS	17	7	PASS	24	9	PASS	14	7
CLC5	chr19	15582740	T	C	PGLYRP2	missense	PASS	10	11	PASS	15	10	PASS	20	7
CLC5	chr19	22941674	C	A	ZNF99	missense	PASS	15	12	PASS	18	13	PASS	9	15
CLC5	chr19	2415811	C	A	TMPRSS9	missense	PASS	11	5	PASS	22	16	PASS	9	20
CLC5	chr19	2807715	A	C	THOP1	missense	PASS	17	9	PASS	16	11	PASS	6	18
CLC5	chr19	36293946	C	A	PRODH2	missense	PASS	8	9	PASS	15	9	LowGQX	16	3
CLC5	chr19	40582072	C	T	ZNF780A	missense	PASS	12	18	PASS	24	18	PASS	29	12
CLC5	chr19	42314916	C	T	CEACAM3	missense	PASS	12	8	PASS	22	19	PASS	30	10
CLC5	chr19	45494129	G	C	CLPTM1	missense	PASS	10	14	PASS	23	14	PASS	25	6
CLC5	chr19	45575605	G	A	ZNF296	missense	PASS	11	10	PASS	13	11	PASS	5	9
CLC5	chr19	45655320	G	A	NKPD1	missense	PASS	9	8	LowGQX	31	8	PASS	19	5
CLC5	chr19	45818737	T	C	CKM	missense	PASS	10	13	PASS	18	17	PASS	11	13
CLC5	chr19	50306616	C	G	AP2A1	missense	PASS	15	17	PASS	13	17	PASS	22	11
CLC5	chr19	50391721	C	T	TBC1D17	missense	PASS	9	11	PASS	11	9	PASS	9	4
CLC5	chr19	5041239	A	G	KDM4B	missense	PASS	10	13	PASS	25	15	PASS	9	21
CLC5	chr19	52659047	C	A	ZNF836	missense	PASS	8	15	PASS	12	22	PASS	11	19
CLC5	chr19	53644195	T	G	ZNF347	missense	PASS	9	8	PASS	19	9	PASS	21	12
CLC5	chr19	54937902	A	G	TTYH1	missense	PASS	11	13	PASS	17	14	PASS	15	5
CLC5	chr19	58596642	C	T	ZSCAN18	missense	PASS	21	14	PASS	18	11	PASS	12	14
CLC5	chr19	758418	G	T	MISP	missense	PASS	14	13	PASS	29	19	PASS	5	15
CLC5	chr19	9025613	C	T	MUC16	missense	PASS	16	12	PASS	18	17	PASS	9	11
CLC5	chr2	108443498	G	A	RGPD4	missense	PASS	5	10	PASS	8	6	PASS	5	6
CLC5	chr2	141115625	T	G	LRP1B	missense	PASS	7	8	PASS	20	9	PASS	12	26
CLC5	chr2	149542480	C	T	EPC2	missense	PASS	12	6	PASS	13	11	PASS	19	14
CLC5	chr2	152371336	C	T	NEB	missense	PASS	8	9	PASS	15	6	PASS	12	22
CLC5	chr2	1638001	T	G	PXDN	missense	PASS	10	23	PASS	18	12	PASS	19	9
CLC5	chr2	166032675	A	T	SCN3A	missense	PASS	23	9	PASS	18	13	PASS	11	26
CLC5	chr2	179480179	T	C	TTN	missense	PASS	8	14	PASS	12	18	PASS	16	8
CLC5	chr2	179575573	C	G	TTN	missense	PASS	25	8	PASS	18	10	PASS	13	16
CLC5	chr2	183616432	A	T	DNAJC10	missense	PASS	15	9	PASS	21	7	PASS	10	22
CLC5	chr2	210843423	G	A	UNC80	missense	PASS	12	13	PASS	15	12	PASS	17	9
CLC5	chr2	21230274	T	C	APOB	missense	PASS	14	11	PASS	12	17	PASS	22	8
CLC5	chr2	223554134	G	A	MOGAT1	missense	PASS	4	11	PASS	13	14	PASS	26	16
CLC5	chr2	223917720	A	G	KCNE4	missense	PASS	15	9	LowGQX	13	2	PASS	11	13
CLC5	chr2	228882373	C	T	SPHKAP	missense	PASS	17	6	PASS	19	15	PASS	12	21
CLC5	chr2	241817469	G	A	AGXT	missense	PASS	11	5	PASS	15	11	PASS	11	15
CLC5	chr2	27481686	T	C	SLC30A3	missense	PASS	12	9	PASS	26	18	PASS	19	14
CLC5	chr2	74881564	C	A	SEMA4F	missense	PASS	4	7	PASS	16	8	PASS	25	7
CLC5	chr2	86831711	C	T	RNF103	missense	PASS	6	15	PASS	24	14	PASS	32	11
CLC5	chr20	25507166	C	T	NINL	missense	PASS	15	19	PASS	24	35	PASS	34	20
CLC5	chr20	61594636	G	T	SLC17A9	missense	PASS	23	25	PASS	22	22	PASS	20	23
CLC5	chr20	7894977	G	A	HAO1	missense	PASS	30	19	PASS	23	29	PASS	33	16
CLC5	chr21	41173235	C	A	IGSF5	missense	PASS	18	7	PASS	12	9	PASS	21	8
CLC5	chr22	17265018	G	A	XKR3	missense	PASS	19	13	PASS	15	7	PASS	19	8
CLC5	chr22	18273539	C	T	MICAL3	missense	PASS	17	11	PASS	11	9	PASS	8	5
CLC5	chr22	20103895	C	T	TRMT2A	missense	PASS	17	13	PASS	7	15	PASS	11	24
CLC5	chr22	31816394	A	G	DRG1	missense	PASS	5	12	PASS	21	11	PASS	17	17
CLC5	chr22	35782862	C	T	HMOX1	missense	PASS	15	11	PASS	17	18	PASS	7	14
CLC5	chr22	43460220	G	A	TTLL1	missense	PASS	15	4	PASS	7	12	PASS	11	14
CLC5	chr22	45241190	T	C	ARHGAP8,PRR5-ARHGAP8	missense	PASS	14	13	PASS	12	17	PASS	11	22
CLC5	chr3	100119628	T	C	TOMM70A	missense	PASS	14	5	PASS	7	11	PASS	5	10
CLC5	chr3	101477249	T	C	CEP97	missense	PASS	11	10	PASS	12	17	PASS	16	11
CLC5	chr3	119196234	G	A	POGLUT1	missense	PASS	12	6	PASS	9	16	PASS	10	5
CLC5	chr3	121712805	G	A	ILDR1	missense	PASS	15	16	PASS	10	16	PASS	12	9
CLC5	chr3	124732010	A	T	HEG1	missense	PASS	16	10	PASS	10	10	PASS	11	8
CLC5	chr3	124802759	C	T	SLC12A8	missense	PASS	9	7	PASS	17	6	PASS	8	12
CLC5	chr3	130449202	T	C	PIK3R4	missense	PASS	10	10	PASS	2	14	PASS	11	10
CLC5	chr3	168834201	A	G	MECOM	missense	PASS	21	11	PASS	9	17	PASS	10	8
CLC5	chr3	173998555	C	T	NLGN1	missense	PASS	20	16	PASS	24	5	PASS	11	8
CLC5	chr3	186435408	T	C	KNG1	missense	PASS	10	10	PASS	13	10	PASS	11	9
CLC5	chr3	189582189	A	T	TP63	missense	PASS	14	19	PASS	10	18	PASS	8	9
CLC5	chr3	38045753	G	A	VILL	missense	PASS	22	17	PASS	8	21	PASS	13	7
CLC5	chr3	38888610	C	T	SCN11A	missense	PASS	15	16	PASS	8	13	PASS	6	7
CLC5	chr3	44373298	A	G	TOPAZ1	missense	PASS	13	14	PASS	9	15	PASS	14	12
CLC5	chr3	49832125	T	A	CDHR4	missense	PASS	14	6	PASS	8	15	PASS	12	11
CLC5	chr3	50211285	C	G	SEMA3F	missense	PASS	10	9	PASS	5	13	PASS	10	12
CLC5	chr3	50381039	G	T	ZMYND10	missense	PASS	23	9	PASS	13	13	PASS	10	10
CLC5	chr3	52324691	C	G	GLYCTK	missense	PASS	12	12	PASS	15	21	PASS	10	8
CLC5	chr3	7620151	G	A	GRM7	missense	PASS	11	15	PASS	11	16	PASS	9	9
CLC5	chr3	89259114	G	T	EPHA3	missense	PASS	15	6	PASS	15	9	PASS	10	14
CLC5	chr4	154626194	G	A	TLR2	nonsense	LowGQX	1	20	PASS	0	12	PASS	0	12
CLC5	chr4	166215516	C	T	KLHL2	missense	LowGQX	0	7	PASS	0	20	PASS	0	26
CLC5	chr4	170618550	G	A	CLCN3	missense	LowGQX	0	10	PASS	0	12	PASS	0	23
CLC5	chr4	174235220	T	A	GALNT7	missense	PASS	0	13	PASS	0	17	PASS	0	14
CLC5	chr4	62363022	C	T	LPHN3	missense	LowGQX	0	9	PASS	0	17	PASS	0	17
CLC5	chr4	79371362	A	T	FRAS1	missense	PASS	13	8	PASS	14	12	PASS	10	24
CLC5	chr4	81123466	A	T	PRDM8	missense	PASS	7	6	PASS	9	13	LowGQX	1	17
CLC5	chr4	96762163	C	A	PDHA2	missense	PASS	0	21	LowGQX	1	13	LowGQX	1	20
CLC5	chr5	113699658	T	C	KCNN2	missense	PASS	6	16	LowGQX	1	15	PASS	0	19
CLC5	chr5	134060683	A	G	SEC24A	missense	LowGQX	0	9	PASS	0	16	PASS	0	20
CLC5	chr5	137292188	C	T	FAM13B	missense	LowGQX	0	7	PASS	0	14	PASS	0	30
CLC5	chr5	158596056	T	C	RNF145	missense	LowGQX	1	11	PASS	0	20	PASS	0	28
CLC5	chr5	167671700	G	T	TENM2	missense	LowGQX	1	6	LowGQX	1	6	PASS	0	20
CLC5	chr5	169504781	T	A	DOCK2	missense	PASS	14	7	PASS	7	6	PASS	10	13
CLC5	chr5	179200910	G	A	MAML1	missense	PASS	0	14	PASS	0	17	PASS	0	13
CLC5	chr5	180376981	G	A	BTNL8	missense	LowGQX	0	9	PASS	0	11	PASS	0	23
CLC5	chr5	38950070	G	C	RICTOR	missense	PASS	13	14	PASS	23	9	PASS	13	14
CLC5	chr5	93721982	T	C	KIAA0825	missense	PASS	2	9	PASS	1	27	PASS	0	22
CLC5	chr5	94728507	T	C	FAM81B	missense	PASS	3	16	LowGQX	2	15	PASS	0	20
CLC5	chr5	98109811	G	A	RGMB	missense	LowGQX	0	10	PASS	0	12	PASS	0	15
CLC5	chr6	10910420	G	C	SYCP2L	missense	PASS	8	20	PASS	16	15	PASS	21	10
CLC5	chr6	143792217	G	T	PEX3	missense	PASS	17	12	PASS	24	14	PASS	21	17
CLC5	chr6	153314031	T	C	MTRF1L	missense	PASS	7	7	PASS	25	20	PASS	18	16
CLC5	chr6	32370831	T	C	BTNL2	missense	PASS	8	14	PASS	19	20	PASS	11	14
CLC5	chr6	90365686	C	T	MDN1	missense	PASS	15	7	PASS	22	23	PASS	17	18
CLC5	chr7	101918571	C	T	CUX1	missense	PASS	14	8	PASS	15	13	PASS	17	16
CLC5	chr7	111508068	T	C	DOCK4	missense	PASS	15	11	PASS	23	18	PASS	18	23
CLC5	chr7	119914985	G	A	KCND2	missense	PASS	10	13	PASS	5	12	PASS	19	16
CLC5	chr7	127240367	A	T	FSCN3	missense	PASS	17	17	PASS	22	16	PASS	22	17
CLC5	chr7	137080442	C	T	DGKI	missense	PASS	12	12	PASS	17	5	PASS	30	19
CLC5	chr7	138588464	T	G	KIAA1549	missense	PASS	8	13	PASS	12	22	PASS	13	20
CLC5	chr7	149558162	C	A	ZNF862	missense	PASS	10	7	PASS	24	23	PASS	20	22
CLC5	chr7	158695178	C	G	WDR60	missense	PASS	16	16	PASS	25	8	PASS	24	17
CLC5	chr7	26192578	G	A	NFE2L3	missense	PASS	13	9	PASS	13	17	PASS	17	12
CLC5	chr7	55211076	A	G	EGFR	missense	PASS	19	9	PASS	14	19	PASS	24	21
CLC5	chr7	82538244	T	G	PCLO	missense	PASS	18	7	PASS	15	6	PASS	26	9
CLC5	chr7	92138707	C	A	PEX1	missense	PASS	15	17	PASS	18	12	PASS	26	17
CLC5	chr7	92147224	T	A	PEX1	missense	PASS	16	13	PASS	21	15	PASS	29	25
CLC5	chr7	92844743	T	G	HEPACAM2	missense	PASS	20	15	PASS	22	14	PASS	23	31
CLC5	chr7	94047843	C	A	COL1A2	missense	PASS	21	11	PASS	19	4	PASS	32	10
CLC5	chr7	98562270	A	T	TRRAP	missense	PASS	14	10	PASS	20	23	PASS	20	16
CLC5	chr8	139164275	G	T	FAM135B	missense	PASS	15	10	PASS	0	15	PASS	0	21
CLC5	chr8	144688770	G	A	PYCRL	missense	PASS	10	6	LowGQX	1	14	PASS	0	15
CLC5	chr8	27151813	C	A	TRIM35	missense	PASS	12	11	PASS	0	12	PASS	0	19
CLC5	chr8	85441784	T	A	RALYL	missense	PASS	21	8	PASS	6	14	PASS	8	7
CLC5	chr9	112082485	G	A	EPB41L4B	missense	PASS	7	4	PASS	2	4	PASS	6	4
CLC5	chr9	123937384	G	A	CNTRL	missense	PASS	14	12	PASS	11	17	PASS	18	26
CLC5	chr9	125042814	A	T	MRRF	nonsense	PASS	18	15	PASS	19	9	PASS	32	16
CLC5	chr9	133799241	C	A	FIBCD1	missense	PASS	10	9	PASS	29	9	PASS	23	6
CLC5	chr9	139396738	G	T	NOTCH1	missense	PASS	5	9	PASS	11	16	PASS	5	15
CLC5	chr9	139814905	G	A	TRAF2	missense	PASS	13	5	PASS	15	11	PASS	26	9
CLC5	chr9	140249157	C	A	EXD3	missense	PASS	6	10	PASS	17	12	PASS	12	20
CLC5	chr9	21971204	T	C	CDKN2A	missense	PASS	3	12	LowGQX	0	4	LowGQX	0	7	Detected in HCC, PDC and cell line
CLC5	chr9	35825725	T	C	FAM221B	missense	PASS	13	16	PASS	17	8	LowGQX	40	7
CLC5	chr9	4117882	C	A	GLIS3	missense	PASS	2	13	LowGQX	0	9	PASS	0	11
CLC5	chr9	41324978	A	G	SPATA31A4,SPATA31A5,SPATA31A7	missense	LowGQX	2	1	PASS	2	5	LowGQX	1	1
CLC5	chr9	77684837	G	C	NMRK1	missense	PASS	13	10	PASS	10	10	PASS	29	9
CLC5	chrX	107418400	C	T	COL4A6	missense	PASS	26	7	PASS	26	18	PASS	33	19
CLC5	chrX	34962542	C	T	FAM47B	missense	LowGQX	10	3	PASS	15	11	PASS	21	17
CLC5	chrX	38182724	C	T	RPGR	missense	PASS	15	21	PASS	28	12	PASS	18	20
CLC5	chrX	69353885	A	G	IGBP1	missense	PASS	17	12	PASS	19	13	PASS	19	14
CLC5	chrX	77912827	C	T	ZCCHC5	missense	PASS	20	17	PASS	18	20	PASS	22	11
CLC5	chrX	79945289	C	T	BRWD3	missense	PASS	11	15	PASS	23	20	PASS	25	21
CLC5	chr1	145474224	C	A	ANKRD34A	missense	LowGQX	39	6	PASS	31	16	NA	NA	NA
CLC5	chr17	40705824	A	G	HSD17B1	missense	PASS	11	9	PASS	19	8	NA	NA	NA
CLC5	chr6	29641244	G	A	ZFP57	missense	PASS	15	8	LowGQX	23	3	NA	NA	NA
CLC5	chr1	151237347	C	T	PSMD4	missense	NA	NA	NA	PASS	32	9	PASS	27	8
CLC5	chr15	23572087	G	A	LOC440243	nonsense	NA	NA	NA	LowGQX	4	1	PASS	2	3
CLC5	chr15	32446127	G	A	CHRNA7	missense	NA	NA	NA	PASS	13	7	LowGQX	6	3
CLC5	chr19	55673033	C	G	DNAAF3	missense	NA	NA	NA	LowGQX	36	6	PASS	16	6
CLC5	chr3	52383347	G	C	DNAH1	missense	NA	NA	NA	PASS	31	7	PASS	13	7
CLC5	chr4	16227916	G	C	TAPT1	missense	NA	NA	NA	LowGQX	0	1	PASS	9	7
CLC5	chr1	12943158	G	T	PRAMEF4	missense	PASS	4	3	NA	NA	NA	PASS	2	3
CLC5	chr1	173446570	C	T	PRDX6	missense	PASS	14	7	NA	NA	NA	LowGQX	19	5
CLC5	chr15	23572468	T	G	LOC440243	missense	LowGQX	4	1	NA	NA	NA	PASS	8	6
CLC5	chr1	1256468	C	G	CPSF3L	missense	NA	NA	NA	NA	NA	NA	PASS	22	9
CLC5	chr1	89427152	C	A	CCBL2	missense	NA	NA	NA	NA	NA	NA	PASS	23	10
CLC5	chr12	132199387	A	C	SFSWAP	missense	NA	NA	NA	NA	NA	NA	PASS	36	8
CLC5	chr12	51281252	A	C	TMPRSS12	missense	NA	NA	NA	NA	NA	NA	PASS	34	9
CLC5	chr15	29544678	G	C	FAM189A1	missense	NA	NA	NA	NA	NA	NA	PASS	27	9
CLC5	chr15	35212629	G	C	AQR	missense	NA	NA	NA	NA	NA	NA	PASS	35	13
CLC5	chr17	34797677	C	T	TBC1D3G	missense	NA	NA	NA	NA	NA	NA	PASS	71	23
CLC5	chr19	48608599	C	G	PLA2G4C	missense	NA	NA	NA	NA	NA	NA	PASS	18	5
CLC5	chr2	219294056	A	T	VIL1	missense	NA	NA	NA	NA	NA	NA	PASS	24	8
CLC5	chr3	185304288	G	C	SENP2	missense	NA	NA	NA	NA	NA	NA	PASS	8	7
CLC5	chr6	55039423	G	T	HCRTR2	missense	NA	NA	NA	NA	NA	NA	PASS	17	5
CLC5	chr15	63946446	C	T	HERC1	missense	NA	NA	NA	PASS	20	4	NA	NA	NA
CLC5	chr20	1281297	G	A	SNPH	missense	NA	NA	NA	PASS	43	10	NA	NA	NA
CLC5	chr7	102097858	G	A	ALKBH4	nonsense	NA	NA	NA	PASS	26	10	NA	NA	NA
CLC5	chr1	151773718	T	C	LINGO4	missense	PASS	24	11	NA	NA	NA	NA	NA	NA
CLC5	chr1	180905425	G	C	KIAA1614	missense	PASS	25	14	NA	NA	NA	NA	NA	NA
CLC5	chr1	206579950	G	C	SRGAP2B,SRGAP2C,SRGAP2D	missense	PASS	52	16	NA	NA	NA	NA	NA	NA
CLC5	chr12	53009102	C	A	KRT73	missense	PASS	21	8	NA	NA	NA	NA	NA	NA
CLC5	chr17	18141478	C	G	LLGL1	missense	PASS	13	3	NA	NA	NA	NA	NA	NA
CLC5	chr5	157078618	C	T	SOX30	missense	PASS	3	9	NA	NA	NA	NA	NA	NA
CLC5	chr8	143809056	A	C	THEM6	missense	PASS	9	9	NA	NA	NA	NA	NA	NA
CLC5	chr8	144946064	G	T	EPPK1	missense	PASS	18	12	NA	NA	NA	NA	NA	NA
CLC5	chr8	61757536	A	G	CHD7	missense	PASS	22	13	NA	NA	NA	NA	NA	NA
CLC11	chr1	104166547	T	G	AMY2A	missense	PASS	34	7	PASS	34	10	PASS	27	13
CLC11	chr1	109898056	T	G	SORT1	missense	PASS	14	14	PASS	10	14	PASS	24	12
CLC11	chr1	110022073	G	T	SYPL2	missense	PASS	13	20	PASS	22	16	PASS	14	15
CLC11	chr1	144952681	A	C	PDE4DIP	missense	PASS	20	7	LowGQX	7	2	PASS	17	6
CLC11	chr1	152085419	C	T	TCHH	missense	PASS	23	16	PASS	15	15	PASS	14	9
CLC11	chr1	152187696	C	T	HRNR	missense	PASS	19	5	PASS	8	7	PASS	4	4
CLC11	chr1	165737456	C	T	TMCO1	missense	PASS	6	16	PASS	9	13	PASS	7	21
CLC11	chr1	17085995	G	C	MST1L	missense	PASS	28	12	LowGQX;HighSNVSB	32	13	HighDPFRatio	14	10
CLC11	chr1	176564223	C	G	PAPPA2	missense	PASS	13	17	PASS	14	9	PASS	5	9
CLC11	chr1	184686059	C	A	EDEM3	missense	PASS	19	24	PASS	18	19	PASS	12	25
CLC11	chr1	185878555	G	C	HMCN1	missense	PASS	22	19	PASS	22	21	PASS	19	9
CLC11	chr1	186330024	T	C	TPR	missense	PASS	25	21	PASS	23	10	PASS	12	9
CLC11	chr1	18688672	C	A	IGSF21	missense	PASS	18	14	PASS	23	14	PASS	7	24
CLC11	chr1	1895288	C	A	KIAA1751	missense	PASS	13	16	PASS	14	10	PASS	15	5
CLC11	chr1	19477209	C	A	UBR4	missense	PASS	19	10	PASS	9	15	PASS	14	10
CLC11	chr1	197446989	G	A	CRB1	missense	PASS	22	16	PASS	9	15	PASS	5	10
CLC11	chr1	200957622	T	G	KIF21B	missense	PASS	15	15	PASS	9	18	PASS	17	10
CLC11	chr1	209806478	C	T	LAMB3	missense	PASS	20	12	PASS	17	19	PASS	9	11
CLC11	chr1	213031962	C	A	FLVCR1	missense	PASS	12	7	PASS	10	10	PASS	5	7
CLC11	chr1	223438088	C	T	SUSD4	missense	PASS	19	13	PASS	15	8	PASS	7	9
CLC11	chr1	225328657	G	T	DNAH14	missense	PASS	15	14	PASS	15	16	LowGQX	13	2
CLC11	chr1	24484236	G	C	IFNLR1	missense	PASS	12	10	PASS	6	7	PASS	7	20
CLC11	chr1	2491363	G	C	TNFRSF14	missense	PASS	15	18	PASS	19	16	PASS	8	15
CLC11	chr1	26670703	C	A	AIM1L	nonsense	LowGQX	11	2	PASS	19	9	PASS	21	14
CLC11	chr1	2704153	G	C	TTC34	missense	PASS	15	7	PASS	12	13	PASS	12	6
CLC11	chr1	27100842	G	C	ARID1A	missense	PASS	14	10	PASS	10	23	PASS	16	8
CLC11	chr1	27107159	G	A	ARID1A	missense	PASS	15	11	PASS	19	22	PASS	20	9
CLC11	chr1	32203859	C	T	BAI2	missense	PASS	20	12	PASS	21	20	PASS	9	13
CLC11	chr1	33161281	C	T	SYNC	missense	PASS	11	13	PASS	16	12	PASS	22	8
CLC11	chr1	33772545	C	T	A3GALT2	missense	PASS	8	4	LowGQX	4	2	LowGQX	6	2
CLC11	chr1	33987132	C	T	CSMD2	missense	PASS	19	19	PASS	11	14	PASS	5	24
CLC11	chr1	55457549	G	T	TMEM61	missense	PASS	11	12	PASS	20	13	PASS	19	13
CLC11	chr1	5934952	A	G	NPHP4	missense	PASS	8	9	PASS	14	13	PASS	5	10
CLC11	chr1	69849	G	A	OR4F5	nonsense	LowGQX	11	3	LowGQX	7	3	PASS	18	10
CLC11	chr1	92946438	C	A	GFI1	missense	PASS	13	9	PASS	8	7	PASS	6	10
CLC11	chr1	981383	A	G	AGRN	missense	PASS	17	12	PASS	11	15	PASS	9	7
CLC11	chr10	102045899	C	T	BLOC1S2	missense	PASS	20	8	PASS	14	11	PASS	18	15
CLC11	chr10	115393914	G	T	NRAP	missense	PASS	19	14	PASS	14	22	PASS	17	16
CLC11	chr10	118360699	C	T	PNLIPRP1	missense	PASS	19	20	PASS	16	13	PASS	26	24
CLC11	chr10	119042942	A	G	PDZD8	missense	PASS	31	22	PASS	21	13	PASS	30	30
CLC11	chr10	126715004	G	T	CTBP2	missense	PASS	14	7	PASS	6	10	PASS	8	10
CLC11	chr10	131943550	A	T	GLRX3	missense	PASS	21	15	PASS	13	14	PASS	20	18
CLC11	chr10	134659710	T	A	TTC40	missense	PASS	15	15	PASS	8	15	PASS	8	8
CLC11	chr10	34558612	C	A	PARD3	missense	PASS	18	16	PASS	16	13	PASS	30	16
CLC11	chr10	43612071	C	A	RET	missense	PASS	15	14	PASS	18	12	PASS	16	14
CLC11	chr10	46965070	A	G	SYT15	missense	PASS	36	8	PASS	47	11	PASS	39	14
CLC11	chr10	54074797	C	G	DKK1	missense	PASS	13	14	PASS	9	16	PASS	15	19
CLC11	chr10	72520187	G	T	ADAMTS14	missense	PASS	16	17	PASS	18	22	PASS	20	13
CLC11	chr10	79396213	G	T	KCNMA1	missense	PASS	17	14	PASS	16	18	PASS	16	10
CLC11	chr10	98155064	C	T	TLL2	missense	PASS	15	15	PASS	22	15	PASS	22	21
CLC11	chr11	1093855	T	C	MUC2	missense	PASS	21	9	PASS	28	13	PASS	26	22
CLC11	chr11	117063340	C	G	SIDT2	missense	PASS	6	19	LowGQX	1	14	PASS	0	18
CLC11	chr11	3239385	A	T	MRGPRG	missense	PASS	32	10	PASS	18	12	PASS	31	11
CLC11	chr11	373051	C	T	B4GALNT4	missense	PASS	13	16	PASS	10	16	PASS	13	21
CLC11	chr11	5529497	C	T	UBQLN3	missense	PASS	43	17	PASS	28	19	PASS	50	18
CLC11	chr11	55340185	C	A	OR4C16	missense	PASS	24	18	PASS	19	24	PASS	21	23
CLC11	chr11	57077934	C	A	TNKS1BP1	missense	PASS	24	10	PASS	20	15	PASS	23	22
CLC11	chr11	619092	C	G	CDHR5	missense	PASS	25	8	PASS	29	9	PASS	26	15
CLC11	chr11	6662636	G	T	DCHS1	missense	PASS	18	22	PASS	14	38	PASS	17	18
CLC11	chr11	85367525	C	T	TMEM126A	missense	PASS	1	26	PASS	0	15	PASS	0	36
CLC11	chr12	108956435	G	A	ISCU	missense	PASS	0	18	PASS	0	21	PASS	0	26
CLC11	chr12	11285930	C	T	TAS2R30	missense	LowGQX	1	22	PASS	0	22	PASS	0	19
CLC11	chr12	112939997	C	T	PTPN11	missense	PASS	0	26	PASS	0	41	PASS	0	39
CLC11	chr12	130892332	C	T	RIMBP2	missense	PASS	3	28	PASS	0	28	PASS	0	27
CLC11	chr12	13208553	G	A	KIAA1467	missense	PASS	0	25	PASS	0	13	PASS	0	20
CLC11	chr12	133697814	T	C	ZNF891	missense	PASS	1	40	PASS	0	38	PASS	0	44
CLC11	chr12	26640067	T	C	ITPR2	missense	PASS	0	26	PASS	0	13	PASS	0	23
CLC11	chr12	4855327	G	T	GALNT8	missense	LowGQX	1	10	PASS	0	22	PASS	0	18
CLC11	chr12	70723307	G	A	CNOT2	missense	PASS	4	27	PASS	0	26	PASS	0	27
CLC11	chr13	25671262	G	C	PABPC3	missense	PASS	13	17	PASS	8	17	PASS	11	22
CLC11	chr13	38162056	A	G	POSTN	missense	PASS	14	23	PASS	13	15	PASS	10	18
CLC11	chr13	67205509	C	A	PCDH9	missense	PASS	7	16	PASS	9	9	PASS	9	16
CLC11	chr14	105405191	T	C	AHNAK2	missense	PASS	6	16	PASS	7	16	PASS	11	16
CLC11	chr14	20940521	G	C	PNP	missense	PASS	10	20	PASS	17	14	PASS	7	24
CLC11	chr14	23282526	G	A	SLC7A7	missense	PASS	9	4	PASS	13	9	PASS	15	6
CLC11	chr14	23871974	C	A	MYH6	missense	PASS	9	14	PASS	7	11	PASS	6	9
CLC11	chr14	60616241	G	A	DHRS7	missense	PASS	18	15	PASS	12	10	PASS	24	8
CLC11	chr14	62462978	G	T	SYT16	missense	PASS	12	13	PASS	14	25	PASS	18	16
CLC11	chr14	70238012	G	A	SRSF5	missense	PASS	16	4	PASS	12	16	PASS	17	8
CLC11	chr14	75151340	C	A	AREL1	missense	PASS	10	15	PASS	13	25	PASS	14	17
CLC11	chr14	89212626	C	T	EML5	missense	PASS	20	13	PASS	14	11	PASS	32	14
CLC11	chr15	43574077	C	T	TGM7	missense	PASS	3	11	PASS	6	20	PASS	0	23
CLC11	chr15	45433596	G	T	DUOX1	missense	PASS	0	20	PASS	6	23	PASS	0	20
CLC11	chr15	48056477	C	T	SEMA6D	missense	PASS	3	16	PASS	6	14	PASS	0	17
CLC11	chr15	51350185	C	T	TNFAIP8L3	missense	LowGQX	1	16	PASS	4	26	PASS	0	19
CLC11	chr15	59064261	G	T	FAM63B	missense	PASS	0	12	PASS	5	7	PASS	0	11
CLC11	chr15	73023899	A	G	BBS4	missense	PASS	0	21	PASS	5	17	PASS	0	31
CLC11	chr16	21098295	A	G	DNAH3	missense	LowGQX	1	12	PASS	0	12	PASS	0	21
CLC11	chr16	22167223	G	C	VWA3A	stoploss	LowGQX	1	8	PASS	0	15	PASS	0	25
CLC11	chr16	66951576	T	C	CDH16	missense	LowGQX	1	17	PASS	0	11	PASS	0	22
CLC11	chr16	734141	G	A	JMJD8	missense	PASS	0	14	LowGQX;HighDPFRatio	0	8	PASS	0	14
CLC11	chr16	77329008	A	G	ADAMTS18	missense	PASS	0	18	PASS	0	13	PASS	0	15
CLC11	chr17	15641670	G	A	TBC1D26	missense	PASS	20	12	PASS	21	9	LowGQX	20	4
CLC11	chr17	30647985	G	C	RHBDL3	missense	PASS	12	12	PASS	19	13	PASS	17	19
CLC11	chr17	34495990	C	G	TBC1D3B	missense	PASS	17	5	LowGQX	10	3	PASS	9	3
CLC11	chr17	38652593	G	T	TNS4	missense	PASS	10	9	PASS	15	19	PASS	17	7
CLC11	chr17	39221815	C	T	KRTAP2-4	missense	PASS	11	11	PASS	9	11	PASS	7	5
CLC11	chr17	40963813	C	A	BECN1	missense	PASS	20	14	PASS	15	14	PASS	20	21
CLC11	chr17	40997292	C	T	AOC2	nonsense	PASS	16	8	PASS	16	11	PASS	15	10
CLC11	chr17	42744021	C	A	C17orf104	missense	PASS	20	12	PASS	16	15	PASS	22	26
CLC11	chr17	48267366	G	T	COL1A1	missense	PASS	12	8	PASS	18	17	PASS	19	12
CLC11	chr17	55062752	G	T	SCPEP1	missense	LowGQX	44	7	PASS	35	13	PASS	24	21
CLC11	chr17	61497706	A	G	TANC2	missense	PASS	13	10	PASS	10	16	PASS	14	15
CLC11	chr17	61561331	C	T	ACE	missense	PASS	17	8	PASS	19	15	PASS	20	21
CLC11	chr17	61571758	C	A	ACE	missense	PASS	16	12	PASS	9	24	PASS	18	21
CLC11	chr17	7577568	C	A	TP53	missense	LowGQX	1	15	PASS	0	18	PASS	0	14	Detected in HCC, PDC and cell line
CLC11	chr17	78013829	A	T	CCDC40	missense	PASS	8	16	PASS	16	9	PASS	24	18
CLC11	chr18	10715751	A	G	PIEZO2	missense	PASS	22	18	PASS	14	17	PASS	26	28
CLC11	chr18	14542920	C	T	POTEC	missense	PASS	14	12	PASS	15	8	PASS	22	9
CLC11	chr18	30926324	G	A	CCDC178	missense	PASS	18	11	PASS	18	10	PASS	20	16
CLC11	chr18	46860186	T	C	DYM	missense	PASS	2	18	PASS	0	19	PASS	0	34
CLC11	chr18	659714	G	C	TYMS	missense	PASS	11	29	PASS	19	26	PASS	16	49
CLC11	chr18	7046328	C	T	LAMA1	missense	PASS	31	12	PASS	36	16	PASS	35	26
CLC11	chr18	72020758	A	G	C18orf63	missense	LowGQX	1	15	LowGQX	0	7	PASS	0	24
CLC11	chr19	13991306	A	G	NANOS3	missense	PASS	9	14	PASS	19	16	PASS	16	17
CLC11	chr19	1483691	T	A	PCSK4	missense	PASS	13	21	PASS	15	10	PASS	17	10
CLC11	chr19	19388600	C	A	SUGP1	missense	PASS	9	8	PASS	17	13	PASS	12	17
CLC11	chr19	22363333	C	A	ZNF676	nonsense	PASS	17	14	PASS	20	11	PASS	22	17
CLC11	chr19	22498456	G	T	ZNF729	missense	PASS	18	14	PASS	13	8	PASS	16	13
CLC11	chr19	36394695	C	A	HCST	missense	PASS	13	12	PASS	22	20	PASS	12	14
CLC11	chr19	36505122	C	T	ALKBH6	missense	PASS	7	8	LowGQX	27	7	PASS	11	10
CLC11	chr19	39667350	C	G	PAK4	missense	PASS	11	11	PASS	15	13	PASS	11	11
CLC11	chr19	39993679	G	A	DLL3	missense	PASS	7	9	PASS	21	10	PASS	8	19
CLC11	chr19	41076439	G	C	SPTBN4	missense	PASS	6	11	PASS	14	5	PASS	14	10
CLC11	chr19	42085765	G	A	CEACAM21	missense	PASS	6	12	PASS	11	10	PASS	17	16
CLC11	chr19	43259257	C	A	PSG8	nonsense	PASS	20	18	PASS	13	15	PASS	19	26
CLC11	chr19	43372946	C	T	PSG1	missense	PASS	21	14	PASS	15	10	PASS	19	15
CLC11	chr19	46997504	C	T	PNMAL2	missense	PASS	8	5	PASS	10	17	PASS	10	13
CLC11	chr19	53116412	C	T	ZNF83	missense	PASS	18	16	PASS	18	21	PASS	31	17
CLC11	chr19	53270779	T	C	ZNF600	missense	PASS	22	15	PASS	24	17	PASS	21	15
CLC11	chr19	541415	G	T	CDC34	missense	PASS	13	10	PASS	13	10	PASS	18	15
CLC11	chr19	55176288	G	A	LILRB4	missense	PASS	10	11	PASS	17	17	PASS	14	20
CLC11	chr19	55501957	G	T	NLRP2	missense	PASS	15	12	PASS	14	5	PASS	15	14
CLC11	chr19	6833571	G	T	VAV1	missense	PASS	10	11	PASS	16	25	PASS	13	13
CLC11	chr19	7831691	C	A	CLEC4M	missense	PASS	23	13	PASS	20	10	PASS	20	15
CLC11	chr19	861826	G	T	CFD	missense	PASS	5	4	PASS	15	15	PASS	9	6
CLC11	chr2	105959657	C	A	C2orf49	missense	PASS	19	14	PASS	12	23	PASS	18	9
CLC11	chr2	106471731	T	A	NCK2	missense	PASS	12	9	PASS	15	11	PASS	23	10
CLC11	chr2	130914906	C	T	SMPD4	missense	PASS	14	8	PASS	10	9	PASS	3	10
CLC11	chr2	148709961	A	G	ORC4	missense	PASS	25	19	PASS	13	11	PASS	16	17
CLC11	chr2	152342317	C	A	NEB	missense	PASS	23	17	PASS	13	17	PASS	11	14
CLC11	chr2	168099577	T	G	XIRP2	missense	PASS	23	17	PASS	18	13	PASS	18	8
CLC11	chr2	177033858	G	T	HOXD3	missense	PASS	28	13	PASS	15	16	PASS	17	20
CLC11	chr2	180846612	A	T	CWC22	missense	PASS	21	19	PASS	10	12	PASS	27	8
CLC11	chr2	214174863	G	A	SPAG16	missense	PASS	31	19	PASS	14	19	PASS	18	25
CLC11	chr2	215901698	T	C	ABCA12	missense	PASS	19	14	PASS	13	7	PASS	12	21
CLC11	chr2	228884404	C	A	SPHKAP	missense	PASS	16	21	PASS	19	13	PASS	24	10
CLC11	chr2	238268796	G	A	COL6A3	missense	PASS	18	14	PASS	17	7	PASS	14	8
CLC11	chr2	25360261	A	G	EFR3B	missense	PASS	18	5	PASS	17	16	PASS	19	9
CLC11	chr2	27805165	G	T	C2orf16	missense	PASS	21	18	PASS	13	9	PASS	9	14
CLC11	chr2	64114636	G	A	UGP2	missense	PASS	17	37	PASS	16	23	PASS	18	41
CLC11	chr2	73455692	G	A	PRADC1	missense	PASS	19	8	PASS	14	12	PASS	23	7
CLC11	chr2	97357284	C	T	FER1L5	missense	PASS	11	6	PASS	17	11	PASS	12	12
CLC11	chr2	98128473	G	A	ANKRD36B	missense	PASS	28	8	LowGQX	33	5	PASS	23	6
CLC11	chr2	98164188	A	G	ANKRD36B	missense	PASS	22	16	PASS	17	9	PASS	23	21
CLC11	chr2	98449887	G	C	TMEM131	missense	PASS	19	13	PASS	16	20	PASS	13	27
CLC11	chr2	99438440	G	T	KIAA1211L	missense	PASS	15	10	PASS	10	7	PASS	5	8
CLC11	chr20	30512815	G	T	TTLL9	missense	PASS	8	12	PASS	14	19	PASS	7	15
CLC11	chr20	33582167	C	T	MYH7B	missense	PASS	21	6	PASS	16	12	PASS	18	9
CLC11	chr20	44333569	C	A	WFDC10B	missense	PASS	8	16	PASS	11	11	PASS	14	20
CLC11	chr20	45224835	C	A	SLC13A3	missense	PASS	18	7	PASS	23	15	PASS	16	9
CLC11	chr20	56191369	C	T	ZBP1	missense	PASS	12	11	PASS	8	12	PASS	10	14
CLC11	chr20	57484765	G	T	GNAS	missense	PASS	17	5	PASS	17	9	PASS	16	15
CLC11	chr20	61050286	T	A	GATA5	missense	PASS	7	8	PASS	8	7	PASS	3	12
CLC11	chr20	62190649	C	T	HELZ2	missense	PASS	9	6	PASS	21	11	PASS	23	7
CLC11	chr20	62371739	G	T	SLC2A4RG	missense	PASS	4	4	PASS	7	9	PASS	3	9
CLC11	chr21	35743083	T	A	KCNE2	missense	PASS	11	19	PASS	22	23	PASS	14	28
CLC11	chr21	38865398	T	C	DYRK1A	missense	PASS	14	18	PASS	19	15	PASS	24	21
CLC11	chr21	43508410	A	G	UMODL1	missense	PASS	17	11	PASS	15	15	PASS	14	14
CLC11	chr21	47541035	C	A	COL6A2	missense	PASS	13	10	PASS	17	22	PASS	17	12
CLC11	chr21	47783557	G	T	PCNT	nonsense	PASS	13	15	PASS	12	15	PASS	31	16
CLC11	chr22	30200704	C	A	ASCC2	nonsense	PASS	18	12	PASS	22	14	PASS	11	18
CLC11	chr22	40815247	T	C	MKL1	missense	PASS	8	10	PASS	13	20	PASS	4	17
CLC11	chr22	50217448	C	A	BRD1	missense	PASS	27	6	PASS	31	10	PASS	21	13
CLC11	chr3	111264225	T	A	CD96	missense	PASS	12	15	PASS	12	12	PASS	15	20
CLC11	chr3	114014422	G	A	TIGIT	missense	PASS	15	6	PASS	7	14	PASS	10	22
CLC11	chr3	121720173	A	C	ILDR1	missense	PASS	17	8	PASS	11	10	PASS	21	9
CLC11	chr3	142140358	T	C	XRN1	missense	PASS	10	13	PASS	12	13	PASS	8	28
CLC11	chr3	150282086	G	A	EIF2A	nonsense	LowGQX	14	3	PASS	9	5	PASS	13	7
CLC11	chr3	15094044	T	G	MRPS25	missense	PASS	10	16	PASS	10	14	PASS	12	24
CLC11	chr3	156234143	C	G	KCNAB1	missense	PASS	24	12	PASS	20	8	PASS	23	9
CLC11	chr3	197422783	C	T	KIAA0226	missense	PASS	7	15	PASS	6	18	PASS	10	18
CLC11	chr3	33249413	G	T	SUSD5	missense	PASS	10	19	PASS	10	16	PASS	13	29
CLC11	chr3	37670705	A	G	ITGA9	missense	PASS	18	5	PASS	15	13	PASS	20	7
CLC11	chr3	39307571	G	T	CX3CR1	missense	PASS	15	13	PASS	9	21	PASS	9	25
CLC11	chr3	46729689	G	C	ALS2CL	missense	PASS	18	7	PASS	11	14	PASS	17	7
CLC11	chr3	48229380	G	A	CDC25A	missense	PASS	11	3	PASS	31	6	PASS	16	5
CLC11	chr3	48626345	T	A	COL7A1	missense	PASS	5	13	PASS	7	16	PASS	8	19
CLC11	chr3	49278747	T	C	CCDC36	missense	PASS	10	15	PASS	11	18	PASS	15	24
CLC11	chr3	98312327	G	C	CPOX	missense	PASS	18	5	PASS	9	6	PASS	9	7
CLC11	chr3	9880789	T	G	RPUSD3	missense	PASS	18	8	PASS	21	8	PASS	27	13
CLC11	chr4	36118705	G	A	ARAP2	missense	PASS	19	20	PASS	20	17	PASS	19	20
CLC11	chr4	86863341	G	T	ARHGAP24	missense	PASS	3	22	PASS	0	13	PASS	0	22
CLC11	chr5	140590641	C	A	PCDHB12	missense	PASS	5	9	PASS	9	11	PASS	12	5
CLC11	chr5	141233621	C	T	PCDH1	missense	PASS	14	15	PASS	20	13	PASS	7	8
CLC11	chr5	141233891	G	A	PCDH1	missense	PASS	9	8	PASS	12	15	PASS	18	13
CLC11	chr5	1420690	C	A	SLC6A3	missense	PASS	16	17	PASS	18	26	PASS	7	16
CLC11	chr5	150275650	C	T	ZNF300	missense	PASS	17	14	PASS	14	19	PASS	20	10
CLC11	chr5	156390202	T	C	TIMD4	missense	PASS	18	8	PASS	29	18	PASS	17	6
CLC11	chr5	162886935	T	C	NUDCD2	missense	PASS	13	14	PASS	15	11	PASS	2	10
CLC11	chr5	180432843	A	G	BTNL3	missense	PASS	10	16	PASS	16	13	PASS	10	17
CLC11	chr5	60790169	G	T	ZSWIM6	missense	PASS	21	18	PASS	27	12	PASS	13	17
CLC11	chr5	74907604	C	T	ANKDD1B	missense	PASS	13	14	PASS	16	10	PASS	10	9
CLC11	chr5	76003026	A	G	IQGAP2	missense	PASS	27	14	PASS	20	18	PASS	10	28
CLC11	chr5	86658402	G	A	RASA1	missense	PASS	22	15	PASS	23	15	PASS	25	11
CLC11	chr5	90671417	C	A	ARRDC3	missense	PASS	21	15	PASS	20	15	PASS	16	24
CLC11	chr5	96315670	G	A	LNPEP	missense	PASS	22	29	PASS	15	15	PASS	18	10
CLC11	chr6	117864302	C	T	DCBLD1	missense	PASS	9	25	PASS	9	16	PASS	9	19
CLC11	chr6	119149092	T	C	MCM9	missense	PASS	6	18	PASS	6	14	PASS	5	18
CLC11	chr6	135265052	C	A	ALDH8A1	missense	PASS	8	14	PASS	10	13	PASS	14	10
CLC11	chr6	152668216	G	A	SYNE1	missense	PASS	20	6	PASS	22	8	PASS	28	10
CLC11	chr6	152708211	G	T	SYNE1	missense	PASS	28	12	PASS	20	5	PASS	22	12
CLC11	chr6	160205090	T	C	TCP1	missense	PASS	9	17	PASS	14	10	PASS	10	13
CLC11	chr6	160328379	G	A	MAS1	missense	PASS	25	10	PASS	17	8	LowGQX	29	4
CLC11	chr6	17120892	G	A	STMND1	missense	PASS	23	6	PASS	23	13	PASS	20	13
CLC11	chr6	30615621	G	A	C6orf136	missense	PASS	8	6	PASS	13	13	PASS	9	10
CLC11	chr6	35754806	A	T	CLPSL1	missense	PASS	16	6	PASS	20	7	LowGQX	15	3
CLC11	chr6	43748504	G	A	VEGFA	missense	PASS	4	10	PASS	3	12	PASS	11	19
CLC11	chr6	44394253	A	T	CDC5L	missense	PASS	8	21	PASS	13	13	PASS	13	25
CLC11	chr6	73110208	G	T	RIMS1	missense	LowGQX	15	4	PASS	27	11	PASS	24	12
CLC11	chr6	73110209	G	T	RIMS1	missense	PASS	16	5	PASS	25	11	PASS	23	12
CLC11	chr6	76412634	A	G	SENP6	missense	PASS	3	11	PASS	11	16	PASS	12	21
CLC11	chr6	97247418	T	C	GPR63	missense	PASS	14	24	PASS	12	19	PASS	3	22
CLC11	chr7	100176074	C	A	LRCH4	missense	PASS	19	26	PASS	18	22	PASS	11	27
CLC11	chr7	100675544	A	G	MUC17	missense	PASS	31	11	LowGQX	36	7	PASS	39	8
CLC11	chr7	105603804	A	C	CDHR3	missense	PASS	20	22	PASS	20	23	PASS	15	26
CLC11	chr7	138732549	C	T	ZC3HAV1	missense	PASS	15	18	PASS	19	19	PASS	13	23
CLC11	chr7	141618803	T	C	OR9A4	missense	PASS	43	17	PASS	22	14	PASS	29	17
CLC11	chr7	143454381	T	G	CTAGE6	missense	PASS	1	3	LowGQX	2	2	PASS	2	5
CLC11	chr7	148978941	C	T	ZNF783	missense	PASS	13	9	PASS	26	15	PASS	16	5
CLC11	chr7	150439693	T	G	GIMAP1-GIMAP5,GIMAP5	missense	PASS	18	35	PASS	17	27	PASS	7	33
CLC11	chr7	151970840	C	T	KMT2C	missense	PASS	65	15	PASS	63	40	PASS	64	34
CLC11	chr7	2406068	A	G	EIF3B	missense	PASS	16	12	PASS	15	16	PASS	15	21
CLC11	chr7	27134897	C	A	HOXA1	missense	PASS	20	16	PASS	18	12	PASS	21	16
CLC11	chr7	30491253	C	T	NOD1	missense	PASS	12	13	PASS	12	9	PASS	15	7
CLC11	chr7	30491469	C	A	NOD1	missense	PASS	9	12	PASS	15	8	PASS	11	9
CLC11	chr7	45697434	G	T	ADCY1	missense	PASS	10	8	PASS	15	14	PASS	16	16
CLC11	chr7	48313969	A	G	ABCA13	missense	PASS	22	11	PASS	12	16	PASS	28	25
CLC11	chr7	6049118	G	T	AIMP2	missense	PASS	10	10	PASS	12	14	PASS	9	11
CLC11	chr7	7472316	G	A	COL28A1	missense	PASS	19	16	PASS	18	26	PASS	17	21
CLC11	chr7	77538247	C	A	PHTF2	missense	PASS	22	21	PASS	23	24	PASS	19	19
CLC11	chr7	87005213	C	G	CROT	missense	PASS	31	15	PASS	16	18	PASS	38	11
CLC11	chr7	87195529	C	T	ABCB1	missense	PASS	20	24	PASS	18	35	PASS	19	29
CLC11	chr8	103289365	T	G	UBR5	missense	PASS	23	14	PASS	12	8	LowGQX	29	6
CLC11	chr8	110487383	C	T	PKHD1L1	missense	PASS	36	29	PASS	14	11	PASS	11	20
CLC11	chr8	139658915	C	A	COL22A1	missense	PASS	18	21	PASS	8	16	PASS	12	12
CLC11	chr8	143994080	G	A	CYP11B2	missense	PASS	11	12	PASS	23	11	PASS	11	14
CLC11	chr8	145700424	C	T	FOXH1	missense	PASS	14	10	PASS	13	13	PASS	8	15
CLC11	chr8	1876613	A	C	ARHGEF10	missense	LowGQX	2	18	PASS	0	13	PASS	0	16
CLC11	chr8	43211979	G	C	POTEA	missense	PASS	18	18	PASS	15	14	PASS	26	21
CLC11	chr8	43211998	T	C	POTEA	missense	PASS	17	15	PASS	16	21	PASS	33	24
CLC11	chr9	100961770	G	A	TBC1D2	missense	LowGQX	2	16	PASS	0	15	PASS	0	32
CLC11	chr9	111710476	T	A	CTNNAL1	missense	PASS	3	18	PASS	0	22	PASS	0	39
CLC11	chr9	118065	C	T	FOXD4	missense	PASS	3	11	PASS	0	12	PASS	0	14
CLC11	chr9	125562647	G	T	OR1K1	missense	LowGQX	1	15	PASS	0	20	PASS	0	28
CLC11	chr9	130592102	G	A	ENG	missense	PASS	0	20	PASS	0	20	PASS	0	19
CLC11	chr9	13123226	C	T	MPDZ	missense	PASS	1	27	PASS	0	12	PASS	0	18
CLC11	chr9	33469045	G	C	NOL6	missense	LowGQX	1	10	PASS	0	16	PASS	0	22
CLC11	chr9	36351142	A	C	RNF38	missense	LowGQX	1	11	PASS	0	19	PASS	0	26
CLC11	chr9	38068558	C	G	SHB	missense	LowGQX	0	7	LowGQX	0	4	PASS	0	11
CLC11	chr9	40705251	C	T	SPATA31A3	missense	PASS	3	6	PASS	2	4	LowGQX	1	5
CLC11	chr9	43737425	G	A	CNTNAP3B	missense	PASS	0	12	LowGQX	0	8	LowGQX	0	8
CLC11	chrX	112054516	C	A	AMOT	nonsense	PASS	0	13	PASS	0	17	PASS	0	16
CLC11	chrX	14883632	T	C	FANCB	missense	PASS	0	16	LowGQX	0	9	PASS	0	18
CLC11	chrX	153927625	A	G	GAB3	missense	PASS	0	13	PASS	0	16	PASS	0	14
CLC11	chrX	69421799	A	G	DGAT2L6	missense	PASS	0	13	PASS	0	20	LowGQX	0	7
CLC11	chrX	84362698	G	A	SATL1	missense	PASS	1	19	PASS	0	13	LowGQX;HighDPFRatio	0	8
CLC11	chr16	14858885	G	A	NPIPA2,NPIPA3	missense	NA	NA	NA	LowGQX	3	2	PASS	3	5
CLC11	chr22	39239430	C	A	NPTXR	missense	NA	NA	NA	LowGQX	6	3	PASS	9	6
CLC11	chr3	195509663	G	A	MUC4	missense	NA	NA	NA	LowGQX;HighDPFRatio	3	2	PASS	13	5
CLC11	chr11	66625724	C	T	LRFN4	missense	LowGQX	1	14	PASS	0	12	LowGQX	0	10
CLC11	chr15	84909029	A	G	GOLGA6L4	missense	PASS	3	3	NA	NA	NA	LowGQX	4	1
CLC11	chr19	40331110	C	T	FBL	missense	PASS	10	9	NA	NA	NA	PASS	21	22
CLC11	chr3	195510563	G	T	MUC4	missense	LowGQX	0	3	PASS	1	2	LowGQX	0	1
CLC11	chr7	81386616	T	C	HGF	missense	PASS	40	9	NA	NA	NA	PASS	35	9
CLC11	chr1	215987236	T	A	USH2A	missense	NA	NA	NA	NA	NA	NA	PASS	12	8
CLC11	chr1	26671339	A	C	AIM1L	missense	NA	NA	NA	NA	NA	NA	PASS	12	3
CLC11	chr1	67292715	T	A	WDR78	missense	NA	NA	NA	NA	NA	NA	PASS	22	6
CLC11	chr10	433705	G	C	DIP2C	missense	NA	NA	NA	NA	NA	NA	PASS	25	9
CLC11	chr11	102585354	G	T	MMP8	missense	NA	NA	NA	NA	NA	NA	PASS	5	8
CLC11	chr12	70965796	G	T	PTPRB	missense	NA	NA	NA	NA	NA	NA	PASS	30	12
CLC11	chr14	20010130	T	C	POTEM	missense	NA	NA	NA	NA	NA	NA	PASS	24	4
CLC11	chr17	36343973	C	T	TBC1D3,TBC1D3F	missense	NA	NA	NA	NA	NA	NA	PASS	12	6
CLC11	chr17	3978626	G	C	ZZEF1	missense	NA	NA	NA	NA	NA	NA	PASS	22	17
CLC11	chr17	66267651	T	G	SLC16A6	missense	NA	NA	NA	NA	NA	NA	PASS	19	6
CLC11	chr19	13226526	C	G	TRMT1	missense	NA	NA	NA	NA	NA	NA	PASS	33	9
CLC11	chr2	179612551	C	A	TTN	missense	NA	NA	NA	NA	NA	NA	PASS	24	15
CLC11	chrX	70823642	A	G	ACRC	missense	NA	NA	NA	NA	NA	NA	PASS	13	4
CLC11	chrX	70823870	G	A	ACRC	missense	NA	NA	NA	NA	NA	NA	PASS	10	4
CLC11	chr11	66625724	C	T	LRFN4	missense	LowGQX	1	14	PASS	0	12	LowGQX	0	10
CLC11	chr3	195510563	G	T	MUC4	missense	LowGQX	0	3	PASS	1	2	LowGQX	0	1
CLC11	chr15	35275464	C	A	ZNF770	missense	NA	NA	NA	PASS	15	4	NA	NA	NA
CLC11	chr15	50489847	G	T	SLC27A2	missense	NA	NA	NA	PASS	15	4	NA	NA	NA
CLC11	chr3	63898390	A	C	ATXN7	missense	NA	NA	NA	PASS	3	3	NA	NA	NA
CLC11	chr7	100639456	C	T	MUC12	missense	PASS	20	8	NA	NA	NA	NA	NA	NA
CLC11	chrX	37028176	A	C	FAM47C	missense	PASS	5	2	NA	NA	NA	NA	NA	NA
CLC13	chr1	120927356	C	T	FCGR1B	missense	PASS	22	24	PASS	17	23	PASS	22	32
CLC13	chr1	12371545	C	T	VPS13D	missense	PASS	17	11	PASS	12	8	PASS	25	13
CLC13	chr1	144931654	A	G	PDE4DIP	missense	PASS	40	15	PASS	30	9	PASS	44	16
CLC13	chr1	151774039	G	A	LINGO4	missense	PASS	6	20	PASS	14	21	PASS	14	18
CLC13	chr1	152324747	T	A	FLG2	missense	PASS	23	6	PASS	21	8	PASS	24	5
CLC13	chr1	167095668	C	A	DUSP27	missense	PASS	10	24	PASS	12	20	PASS	15	7
CLC13	chr1	173930908	A	T	RC3H1	nonsense	PASS	4	20	PASS	13	15	PASS	5	20
CLC13	chr1	183617709	C	T	APOBEC4	missense	PASS	34	9	LowGQX	25	4	PASS	18	13
CLC13	chr1	19524463	G	C	UBR4	missense	PASS	20	9	PASS	20	7	PASS	23	13
CLC13	chr1	197160879	C	A	ZBTB41	missense	PASS	7	21	PASS	8	21	PASS	12	22
CLC13	chr1	200946373	G	T	KIF21B	nonsense	PASS	22	8	PASS	34	8	PASS	18	10
CLC13	chr1	209811899	C	T	LAMB3	missense	PASS	23	5	LowGQX	30	5	PASS	17	11
CLC13	chr1	22313109	G	A	CELA3B	missense	PASS	13	13	PASS	11	8	PASS	17	7
CLC13	chr1	228503557	C	T	OBSCN	missense	PASS	21	10	PASS	33	11	PASS	17	10
CLC13	chr1	228582639	G	A	TRIM11	missense	PASS	32	9	LowGQX	25	4	PASS	15	11
CLC13	chr1	2416035	G	A	PLCH2	missense	PASS	11	18	PASS	11	14	PASS	12	21
CLC13	chr1	245851456	C	T	KIF26B	missense	PASS	6	23	PASS	4	13	PASS	3	11
CLC13	chr1	26612514	G	A	UBXN11	missense	PASS	8	8	PASS	8	5	PASS	12	17
CLC13	chr1	33985221	C	T	CSMD2	missense	PASS	9	12	PASS	4	14	PASS	11	22
CLC13	chr1	34643427	G	A	C1orf94	missense	PASS	12	14	PASS	4	17	PASS	10	23
CLC13	chr1	40235381	G	T	OXCT2	missense	PASS	29	11	PASS	40	11	LowGQX	43	8
CLC13	chr1	42047401	G	C	HIVEP3	missense	PASS	6	13	PASS	6	15	PASS	10	27
CLC13	chr1	45974647	G	A	MMACHC	nonsense	PASS	19	8	PASS	12	7	PASS	24	13
CLC13	chr1	46089297	G	A	CCDC17	missense	PASS	22	5	PASS	21	8	PASS	16	6
CLC13	chr1	46120247	C	T	GPBP1L1	missense	PASS	12	20	PASS	5	22	PASS	21	37
CLC13	chr1	46499830	T	G	MAST2	missense	PASS	6	13	PASS	7	14	PASS	14	19
CLC13	chr1	47610367	G	T	CYP4A22	missense	PASS	6	12	PASS	10	15	PASS	11	12
CLC13	chr1	50885346	C	T	DMRTA2	missense	PASS	16	6	PASS	12	8	PASS	16	5
CLC13	chr1	65278479	G	A	RAVER2	missense	PASS	25	10	PASS	10	10	PASS	21	16
CLC13	chr10	118464732	C	T	HSPA12A	missense	PASS	15	7	PASS	13	7	PASS	15	9
CLC13	chr10	118609193	T	G	ENO4	missense	PASS	12	11	PASS	16	14	PASS	14	12
CLC13	chr10	12214859	C	T	NUDT5	missense	PASS	8	10	LowGQX	23	4	PASS	31	12
CLC13	chr10	134261404	G	A	C10orf91	missense	PASS	7	20	PASS	11	21	PASS	10	18
CLC13	chr10	25279466	G	T	ENKUR	missense	PASS	13	14	PASS	7	16	PASS	10	13
CLC13	chr10	412349	T	A	DIP2C	missense	PASS	11	7	PASS	13	7	PASS	20	5
CLC13	chr10	43292016	A	G	BMS1	missense	PASS	8	9	PASS	4	21	PASS	18	8
CLC13	chr10	50738876	T	C	ERCC6,ERCC6-PGBD3	missense	PASS	5	9	PASS	11	17	PASS	15	11
CLC13	chr10	71906000	G	A	TYSND1	missense	PASS	4	8	PASS	8	7	PASS	6	20
CLC13	chr10	96484232	C	A	CYP2C18	missense	PASS	12	8	PASS	11	10	PASS	13	7
CLC13	chr11	101762164	C	G	ANGPTL5	missense	PASS	10	8	PASS	9	5	PASS	11	9
CLC13	chr11	102667775	C	A	MMP1	missense	PASS	15	8	PASS	15	11	PASS	16	16
CLC13	chr11	118869768	C	A	CCDC84	missense	PASS	9	3	PASS	10	6	PASS	5	9
CLC13	chr11	12225944	C	T	MICAL2	missense	PASS	8	11	PASS	11	5	PASS	14	11
CLC13	chr11	134217299	A	G	GLB1L2	missense	PASS	11	9	PASS	15	6	PASS	14	19
CLC13	chr11	1619278	G	T	KRTAP5-2	missense	PASS	4	3	PASS	6	3	PASS	11	10
CLC13	chr11	5372906	A	G	OR51B6	missense	PASS	8	6	PASS	3	9	PASS	14	16
CLC13	chr11	64807250	C	T	SNX15	nonsense	LowGQX	12	4	PASS	7	11	PASS	10	10
CLC13	chr11	68177385	A	G	LRP5	missense	PASS	5	9	PASS	5	6	PASS	3	7
CLC13	chr11	74204492	C	T	LIPT2	missense	PASS	13	10	PASS	4	5	PASS	12	7
CLC13	chr11	77671425	C	A	INTS4	nonsense	PASS	10	9	PASS	7	9	PASS	11	13
CLC13	chr11	824622	C	G	PNPLA2	missense	PASS	15	10	PASS	7	8	PASS	9	13
CLC13	chr12	102008304	C	T	MYBPC1	missense	PASS	20	22	PASS	25	23	PASS	30	20
CLC13	chr12	133218901	G	A	POLE	missense	PASS	21	16	PASS	19	18	PASS	30	27
CLC13	chr12	133372607	G	A	GOLGA3	missense	PASS	19	14	PASS	16	10	PASS	17	13
CLC13	chr12	39124095	T	C	CPNE8	missense	PASS	14	17	PASS	19	9	PASS	16	9
CLC13	chr12	40345081	G	A	SLC2A13	missense	PASS	16	13	PASS	13	16	PASS	22	14
CLC13	chr12	49176578	C	T	ADCY6	missense	PASS	20	15	PASS	18	23	PASS	20	25
CLC13	chr12	5154739	G	A	KCNA5	missense	PASS	25	13	PASS	19	14	PASS	30	13
CLC13	chr12	53453394	G	A	TENC1	missense	PASS	16	22	PASS	18	12	PASS	27	17
CLC13	chr12	65564364	A	G	LEMD3	missense	PASS	9	17	PASS	11	23	PASS	9	19
CLC13	chr12	78400630	A	T	NAV3	missense	PASS	22	19	PASS	27	11	PASS	15	9
CLC13	chr12	8800737	G	A	MFAP5	nonsense	PASS	11	14	PASS	21	14	PASS	18	16
CLC13	chr12	98926609	A	T	TMPO	nonsense	PASS	16	18	PASS	22	21	PASS	27	18
CLC13	chr13	113897283	C	G	CUL4A	missense	PASS	9	12	PASS	7	18	PASS	13	13
CLC13	chr13	43900580	A	G	ENOX1	missense	PASS	18	7	PASS	13	11	PASS	18	10
CLC13	chr13	73321101	C	T	BORA	missense	PASS	20	9	PASS	12	15	PASS	7	18
CLC13	chr14	20444599	C	T	OR4K15	missense	PASS	19	13	PASS	9	13	PASS	9	21
CLC13	chr14	23816920	C	T	SLC22A17	missense	PASS	10	10	PASS	9	16	PASS	12	20
CLC13	chr14	23829933	A	G	EFS	missense	PASS	3	17	PASS	12	15	PASS	7	22
CLC13	chr14	23855201	G	A	MYH6	missense	PASS	15	8	PASS	18	14	PASS	15	13
CLC13	chr14	38724749	A	G	CLEC14A	missense	PASS	14	8	PASS	14	4	PASS	20	12
CLC13	chr14	55411171	T	C	WDHD1	missense	PASS	13	13	PASS	9	17	PASS	5	16
CLC13	chr14	62212517	A	G	HIF1A	missense	PASS	22	10	PASS	14	6	PASS	32	9
CLC13	chr15	102345936	A	G	OR4F6	missense	PASS	9	6	PASS	15	11	PASS	14	10
CLC13	chr15	34674220	A	C	GOLGA8A	missense	LowGQX	2	1	PASS	1	4	LowGQX	3	2
CLC13	chr15	65369268	G	A	KBTBD13	missense	PASS	16	9	PASS	2	8	PASS	11	7
CLC13	chr15	69553638	T	A	GLCE	missense	PASS	6	7	PASS	9	7	PASS	11	13
CLC13	chr15	73996231	A	G	CD276	missense	PASS	17	11	PASS	9	10	PASS	12	13
CLC13	chr15	83485541	C	G	WHAMM	missense	PASS	11	14	PASS	10	12	PASS	14	14
CLC13	chr15	90761038	A	C	SEMA4B	missense	PASS	13	12	PASS	10	12	PASS	29	10
CLC13	chr15	91424911	G	A	FURIN	missense	LowGQX	26	4	PASS	16	6	PASS	12	7
CLC13	chr16	17235218	C	T	XYLT1	missense	PASS	8	21	PASS	3	14	PASS	5	18
CLC13	chr16	19884161	C	A	GPRC5B	missense	PASS	13	7	PASS	20	7	PASS	29	10
CLC13	chr16	28620053	G	C	SULT1A1	missense	PASS	11	15	PASS	6	13	PASS	10	14
CLC13	chr16	28834821	C	G	ATXN2L	missense	PASS	20	5	PASS	12	3	PASS	13	10
CLC13	chr16	30567243	G	C	ZNF764	missense	PASS	9	16	PASS	7	19	PASS	6	11
CLC13	chr16	4016789	G	A	ADCY9	missense	LowGQX	16	4	PASS	12	6	PASS	21	10
CLC13	chr16	77910281	G	A	VAT1L	missense	PASS	5	19	PASS	10	12	PASS	11	17
CLC13	chr17	19555058	A	G	ALDH3A2	missense	PASS	20	10	PASS	19	17	PASS	11	20
CLC13	chr17	39334397	C	A	KRTAP4-2	missense	PASS	4	10	PASS	9	10	PASS	5	14
CLC13	chr17	40260078	G	T	DHX58	missense	PASS	10	24	PASS	9	24	LowGQX	2	24
CLC13	chr17	46000574	A	G	SP2	missense	PASS	16	21	PASS	20	23	PASS	25	17
CLC13	chr17	56247106	G	T	OR4D2	missense	PASS	30	15	PASS	33	15	PASS	13	10
CLC13	chr17	56772370	A	G	RAD51C	missense	PASS	21	19	PASS	11	18	PASS	20	19
CLC13	chr17	62265627	G	C	TEX2	missense	PASS	20	20	PASS	12	34	PASS	21	28
CLC13	chr17	7292117	G	C	TNK1	missense	PASS	3	13	PASS	0	24	PASS	0	17
CLC13	chr17	73517546	T	C	TSEN54	missense	PASS	41	17	PASS	27	15	PASS	18	23
CLC13	chr17	75398282	C	G	SEPT9	missense	PASS	23	10	PASS	21	16	PASS	14	21
CLC13	chr17	7579373	C	T	TP53	missense	LowGQX	1	17	LowGQX	1	9	PASS	0	20	Detected in HCC, PDC and cell line
CLC13	chr17	76511061	T	C	DNAH17	missense	PASS	28	20	PASS	24	7	PASS	22	18
CLC13	chr17	76567763	T	C	DNAH17	missense	PASS	17	15	PASS	24	21	PASS	25	25
CLC13	chr17	79094648	T	A	AATK	missense	PASS	29	13	PASS	26	14	PASS	29	12
CLC13	chr17	79479353	T	C	ACTG1	missense	PASS	18	32	PASS	16	27	PASS	27	26
CLC13	chr17	79633807	C	G	CCDC137	missense	PASS	16	28	PASS	25	35	PASS	19	38
CLC13	chr17	80016007	C	A	DUS1L	missense	PASS	24	41	PASS	16	27	PASS	18	15
CLC13	chr18	20815991	G	T	CABLES1	missense	PASS	8	8	PASS	7	18	PASS	12	12
CLC13	chr18	24496849	C	A	CHST9	nonsense	PASS	13	5	PASS	23	12	PASS	18	16
CLC13	chr18	28584321	G	A	DSC3	missense	PASS	11	9	PASS	11	7	PASS	17	10
CLC13	chr18	3581916	T	C	DLGAP1	missense	PASS	4	15	PASS	8	23	PASS	10	14
CLC13	chr18	6949109	T	A	LAMA1	missense	PASS	11	17	PASS	10	20	PASS	12	17
CLC13	chr18	9257074	C	T	ANKRD12	missense	PASS	6	12	PASS	9	6	PASS	8	18
CLC13	chr19	10668349	G	A	KRI1	missense	PASS	14	9	PASS	8	4	PASS	23	8
CLC13	chr19	17000782	G	A	F2RL3	missense	PASS	18	6	PASS	9	9	PASS	19	17
CLC13	chr19	17384805	T	C	BABAM1	missense	PASS	6	11	PASS	8	8	PASS	9	21
CLC13	chr19	17394424	A	G	ANKLE1	missense	PASS	12	17	LowGQX	4	22	PASS	9	21
CLC13	chr19	20229210	A	C	ZNF90	missense	PASS	22	10	PASS	21	7	PASS	21	6
CLC13	chr19	35801031	G	A	MAG	missense	LowGQX	38	6	PASS	25	9	PASS	26	8
CLC13	chr19	36508767	T	G	CLIP3	missense	PASS	28	13	LowGQX;HighSNVSB	23	5	PASS	29	11
CLC13	chr19	38572470	A	C	SIPA1L3	missense	PASS	25	7	PASS	18	5	PASS	27	11
CLC13	chr19	4013216	A	G	PIAS4	missense	PASS	10	17	LowGQX	5	22	PASS	8	24
CLC13	chr19	40370206	C	G	FCGBP	missense	PASS	14	10	PASS	9	7	PASS	6	7
CLC13	chr19	4298248	G	T	TMIGD2	missense	PASS	7	16	PASS	20	17	PASS	14	26
CLC13	chr19	4429574	C	T	CHAF1A	missense	PASS	22	11	PASS	14	11	PASS	35	18
CLC13	chr19	48800328	C	T	CCDC114	missense	PASS	6	24	PASS	8	14	PASS	9	30
CLC13	chr19	49164999	C	T	NTN5	missense	PASS	10	9	PASS	3	10	PASS	5	8
CLC13	chr19	49242402	G	A	RASIP1	missense	LowGQX	7	2	LowGQX	3	2	PASS	32	7
CLC13	chr19	49796495	G	A	SLC6A16	missense	PASS	21	8	PASS	25	8	PASS	35	10
CLC13	chr19	50248594	G	A	TSKS	missense	PASS	27	6	PASS	24	9	PASS	24	8
CLC13	chr19	50918229	G	T	POLD1	missense	PASS	21	17	PASS	14	8	PASS	18	20
CLC13	chr19	52942250	A	T	ZNF534	missense	PASS	22	8	PASS	13	23	PASS	19	13
CLC13	chr19	54649672	C	G	CNOT3	missense	PASS	7	18	PASS	10	18	PASS	9	23
CLC13	chr19	54941079	C	T	TTYH1	missense	LowGQX	37	6	PASS	24	8	PASS	40	13
CLC13	chr19	57889091	T	A	ZNF547	missense	PASS	5	15	PASS	7	16	PASS	5	16
CLC13	chr19	59027957	G	A	ZBTB45	missense	PASS	11	17	PASS	9	23	PASS	8	35
CLC13	chr19	59074435	C	G	MZF1	missense	PASS	21	7	PASS	30	7	LowGQX	47	10
CLC13	chr2	119731917	G	A	MARCO	missense	PASS	26	17	PASS	17	15	PASS	17	20
CLC13	chr2	152424616	T	A	NEB	missense	PASS	27	21	PASS	16	14	PASS	16	14
CLC13	chr2	165772433	G	A	SLC38A11	missense	LowGQX	25	4	PASS	25	9	PASS	22	14
CLC13	chr2	165772437	G	T	SLC38A11	missense	LowGQX	24	6	PASS	26	9	PASS	24	15
CLC13	chr2	179391899	C	G	TTN	missense	PASS	14	15	PASS	19	14	PASS	20	27
CLC13	chr2	179401293	C	T	TTN	missense	PASS	16	19	PASS	10	18	PASS	17	27
CLC13	chr2	179419750	T	G	TTN	missense	PASS	26	7	PASS	20	5	LowGQX	38	6
CLC13	chr2	179594481	C	G	TTN	missense	PASS	20	19	PASS	22	21	PASS	23	29
CLC13	chr2	179635250	C	A	TTN	missense	PASS	25	17	PASS	13	11	PASS	19	15
CLC13	chr2	190593413	A	C	ANKAR	missense	PASS	14	12	PASS	16	23	PASS	13	13
CLC13	chr2	197521550	G	A	CCDC150	missense	PASS	17	22	PASS	26	12	PASS	24	28
CLC13	chr2	198266513	G	C	SF3B1	missense	PASS	17	18	PASS	18	9	PASS	20	13
CLC13	chr2	201284177	T	C	SPATS2L	missense	PASS	12	23	PASS	13	23	PASS	17	16
CLC13	chr2	216240071	T	C	FN1	missense	PASS	19	6	PASS	8	8	PASS	16	11
CLC13	chr2	220313531	G	T	SPEG	missense	PASS	18	5	PASS	22	6	PASS	28	8
CLC13	chr2	233409290	G	A	CHRNG	missense	PASS	9	14	PASS	9	14	PASS	7	18
CLC13	chr2	38903171	C	T	GALM	missense	PASS	20	18	PASS	22	24	PASS	28	28
CLC13	chr2	63631749	C	T	WDPCP	missense	PASS	16	12	PASS	15	13	PASS	20	18
CLC13	chr2	75874015	C	A	MRPL19	missense	PASS	18	23	PASS	16	20	PASS	21	26
CLC13	chr2	84652709	C	T	SUCLG1	missense	PASS	24	14	PASS	19	13	PASS	29	29
CLC13	chr2	95753178	A	C	MRPS5	missense	PASS	8	21	PASS	22	14	PASS	18	20
CLC13	chr2	95944743	G	C	PROM2	missense	PASS	18	11	PASS	21	14	PASS	22	14
CLC13	chr2	98128473	G	A	ANKRD36B	missense	LowGQX	42	6	PASS	27	5	LowGQX	42	9
CLC13	chr20	2473399	T	C	ZNF343	missense	PASS	20	5	PASS	23	12	PASS	24	10
CLC13	chr20	53205265	A	T	DOK5	missense	PASS	15	26	PASS	17	32	PASS	4	20
CLC13	chr20	62373303	G	A	SLC2A4RG	missense	PASS	43	10	PASS	41	9	LowGQX	36	5
CLC13	chr21	19169009	T	C	C21orf91	missense	PASS	10	8	PASS	3	11	PASS	6	6
CLC13	chr22	24451455	C	T	CABIN1	missense	PASS	14	18	PASS	9	16	PASS	12	20
CLC13	chr22	26176103	T	C	MYO18B	missense	PASS	12	4	PASS	15	9	PASS	11	5
CLC13	chr22	28194209	T	C	MN1	missense	PASS	9	21	PASS	7	10	PASS	6	8
CLC13	chr22	40075156	C	A	CACNA1I	missense	PASS	8	15	PASS	4	13	PASS	8	12
CLC13	chr22	40718872	A	G	TNRC6B	missense	PASS	16	10	PASS	20	10	PASS	29	18
CLC13	chr22	40815007	T	A	MKL1	missense	PASS	9	16	PASS	8	16	PASS	7	17
CLC13	chr3	119526188	G	A	NR1I2	missense	PASS	26	12	PASS	17	6	PASS	21	10
CLC13	chr3	124731871	T	C	HEG1	missense	PASS	12	15	PASS	19	7	PASS	29	14
CLC13	chr3	156638470	T	C	LEKR1	missense	PASS	6	13	PASS	12	12	PASS	8	30
CLC13	chr3	190322124	G	A	IL1RAP	missense	PASS	16	11	PASS	11	9	PASS	21	9
CLC13	chr3	193151640	C	T	ATP13A4	missense	PASS	8	28	PASS	3	16	PASS	19	21
CLC13	chr3	38406736	C	A	XYLB	missense	PASS	9	21	PASS	11	19	PASS	12	15
CLC13	chr3	49160678	G	T	LAMB2	missense	PASS	14	16	PASS	4	15	PASS	7	24
CLC13	chr3	52555928	T	A	STAB1	missense	PASS	18	9	PASS	22	6	PASS	35	8
CLC13	chr3	67054298	A	G	KBTBD8	missense	PASS	10	12	PASS	20	8	PASS	20	13
CLC13	chr3	72428535	G	A	RYBP	nonsense	PASS	1	4	LowGQX	0	7	PASS	0	20
CLC13	chr3	85775692	G	A	CADM2	missense	PASS	18	7	PASS	11	11	PASS	20	10
CLC13	chr4	123264670	G	T	KIAA1109	missense	PASS	5	22	PASS	4	13	LowGQX	2	19
CLC13	chr4	143114310	C	A	INPP4B	missense	PASS	10	10	PASS	25	5	PASS	8	15
CLC13	chr4	15627211	C	G	FBXL5	missense	PASS	20	7	PASS	26	14	PASS	30	29
CLC13	chr4	20852243	C	T	KCNIP4	missense	LowGQX	23	4	PASS	15	7	PASS	25	11
CLC13	chr4	65145813	C	A	TECRL	missense	PASS	20	7	PASS	13	14	PASS	12	5
CLC13	chr4	69107496	C	T	TMPRSS11B	nonsense	PASS	17	6	PASS	13	10	PASS	25	8
CLC13	chr4	71200839	T	C	CABS1	missense	PASS	11	16	PASS	5	18	PASS	5	16
CLC13	chr4	7436333	T	A	PSAPL1	missense	PASS	13	21	PASS	15	15	PASS	21	23
CLC13	chr4	86915898	A	G	ARHGAP24	missense	PASS	8	17	PASS	9	21	PASS	3	11
CLC13	chr5	137225211	G	A	PKD2L2	missense	PASS	16	5	PASS	12	8	PASS	14	9
CLC13	chr5	140249271	A	G	PCDHA11	missense	PASS	6	14	PASS	11	14	PASS	0	21
CLC13	chr5	41939590	C	G	FBXO4	missense	PASS	27	18	PASS	20	18	PASS	32	26
CLC13	chr5	71519529	T	C	MRPS27	missense	LowGQX	2	17	PASS	5	17	PASS	0	23
CLC13	chr5	79030970	A	G	CMYA5	missense	PASS	6	12	PASS	15	7	PASS	0	15
CLC13	chr5	90052919	A	G	GPR98	missense	PASS	5	7	PASS	15	7	PASS	0	16
CLC13	chr5	94939045	G	A	ARSK	missense	PASS	7	4	PASS	20	5	PASS	13	12
CLC13	chr5	989542	C	G	LOC100506688	missense	PASS	15	4	PASS	13	5	PASS	17	16
CLC13	chr6	110778132	G	A	SLC22A16	missense	LowGQX	1	21	PASS	0	12	PASS	0	15
CLC13	chr6	27778223	C	A	HIST1H3H	missense	PASS	24	20	PASS	21	33	PASS	24	7
CLC13	chr6	30645053	C	T	PPP1R18	missense	PASS	20	8	PASS	25	15	PASS	11	16
CLC13	chr6	30893674	G	T	VARS2	missense	PASS	9	24	PASS	21	28	PASS	25	10
CLC13	chr6	30996699	A	G	MUC22	missense	PASS	22	11	PASS	17	8	HighDPFRatio	9	8
CLC13	chr6	32023897	G	C	TNXB	missense	PASS	28	15	PASS	15	22	PASS	13	21
CLC13	chr6	41617462	G	T	MDFI	missense	PASS	21	26	PASS	12	20	PASS	24	9
CLC13	chr7	100639456	C	T	MUC12	missense	PASS	11	12	PASS	13	13	PASS	28	15
CLC13	chr7	12664701	A	G	SCIN	missense	PASS	10	14	PASS	7	17	PASS	15	38
CLC13	chr7	150695493	A	C	NOS3	missense	PASS	19	13	PASS	18	7	PASS	20	13
CLC13	chr7	20197831	A	G	MACC1	missense	PASS	10	10	PASS	22	9	PASS	16	13
CLC13	chr7	21469852	C	T	SP4	missense	PASS	23	12	LowGQX	25	5	PASS	19	10
CLC13	chr7	23339051	C	T	MALSU1	missense	PASS	8	16	PASS	10	8	PASS	18	16
CLC13	chr7	38259208	T	C	STARD3NL	missense	PASS	10	6	PASS	10	6	PASS	24	7
CLC13	chr7	92119041	C	T	PEX1	missense	PASS	7	13	PASS	8	18	PASS	11	20
CLC13	chr8	139165121	C	A	FAM135B	missense	PASS	12	7	PASS	15	11	PASS	17	10
CLC13	chr8	144378940	C	G	ZNF696	missense	PASS	12	17	PASS	12	18	PASS	13	20
CLC13	chr8	145657681	C	T	TONSL	missense	PASS	26	6	PASS	25	9	PASS	29	12
CLC13	chr8	74153696	C	T	LOC100130301	missense	PASS	7	16	PASS	5	13	PASS	19	20
CLC13	chr9	104192233	C	T	ALDOB	missense	PASS	11	9	PASS	8	12	PASS	15	4
CLC13	chr9	114289764	G	A	ZNF483	missense	LowGQX	17	3	LowGQX	13	4	PASS	8	8
CLC13	chr9	116857561	G	A	KIF12	missense	PASS	12	12	PASS	12	13	PASS	15	11
CLC13	chr9	123914959	G	A	CNTRL	missense	PASS	9	7	PASS	9	8	PASS	14	14
CLC13	chr9	135702314	C	A	AK8	missense	PASS	7	7	PASS	11	11	PASS	9	6
CLC13	chr9	135985014	T	C	RALGDS	missense	PASS	9	7	PASS	6	6	PASS	8	9
CLC13	chr9	138516393	A	T	GLT6D1	missense	PASS	7	4	PASS	9	4	PASS	12	5
CLC13	chr9	35813268	C	T	HINT2	missense	PASS	6	12	PASS	2	13	PASS	9	10
CLC13	chr9	95272222	T	C	ECM2	missense	PASS	8	11	PASS	5	7	PASS	15	14
CLC13	chr9	96051802	G	C	WNK2	missense	PASS	7	8	PASS	8	7	PASS	6	10
CLC13	chrX	117578433	G	C	WDR44	missense	PASS	19	14	PASS	24	17	PASS	20	14
CLC13	chrX	134185902	C	A	FAM127B	missense	LowGQX	25	6	LowGQX	26	5	PASS	19	8
CLC13	chrX	140985445	G	C	MAGEC3	missense	PASS	25	6	PASS	27	6	PASS	12	7
CLC13	chrX	15870605	G	T	AP1S2	missense	PASS	13	11	PASS	17	15	PASS	22	9
CLC13	chrX	46466593	C	T	SLC9A7	missense	PASS	22	16	PASS	12	14	PASS	28	7
CLC13	chrX	47429315	G	T	ARAF	missense	PASS	19	11	PASS	18	11	PASS	20	8
CLC13	chrX	48932828	G	T	WDR45	missense	PASS	19	19	PASS	20	20	PASS	16	8
CLC13	chrX	49069132	A	T	CACNA1F	missense	PASS	18	11	PASS	16	16	PASS	17	10
CLC13	chrX	66931411	G	T	AR	missense	PASS	37	12	PASS	31	7	LowGQX	22	4
CLC13	chrX	68836193	C	A	EDA	missense	PASS	20	15	PASS	33	16	PASS	9	8
CLC13	chrX	69670496	A	G	DLG3	missense	PASS	20	15	PASS	20	13	PASS	10	21
CLC13	chr19	110925	A	C	OR4F17	missense	PASS	9	4	PASS	12	5	NA	NA	NA
CLC13	chr22	20458877	C	T	RIMBP3	missense	PASS	14	8	PASS	20	10	NA	NA	NA
CLC13	chr22	38121375	G	A	TRIOBP	missense	LowGQX	18	3	PASS	12	8	NA	NA	NA
CLC13	chr22	42125741	C	T	MEI1	missense	PASS	19	6	PASS	16	9	NA	NA	NA
CLC13	chr3	195508415	G	T	MUC4	missense	PASS	23	5	PASS	4	2	NA	NA	NA
CLC13	chr4	123107254	G	A	KIAA1109	missense	PASS	17	10	PASS	13	8	NA	NA	NA
CLC13	chr4	156839329	G	C	TDO2	missense	PASS	20	6	PASS	19	7	NA	NA	NA
CLC13	chr5	107717343	C	A	FBXL17	missense	LowGQX	12	3	PASS	10	8	NA	NA	NA
CLC13	chr5	128324317	G	T	SLC27A6	missense	LowGQX	9	2	PASS	21	7	NA	NA	NA
CLC13	chr5	138715948	A	G	SLC23A1	missense	PASS	15	3	PASS	11	13	NA	NA	NA
CLC13	chr5	180486306	C	G	BTNL9	missense	LowGQX	7	2	PASS	5	2	NA	NA	NA
CLC13	chr6	47200719	T	A	TNFRSF21	missense	PASS	40	10	PASS	25	8	NA	NA	NA
CLC13	chr1	152538537	C	T	LCE3E	missense	NA	NA	NA	LowGQX	25	6	PASS	20	7
CLC13	chr14	31777130	G	A	HEATR5A	missense	NA	NA	NA	PASS	13	5	PASS	14	13
CLC13	chr5	3596466	G	T	IRX1	missense	NA	NA	NA	PASS	7	8	PASS	11	6
CLC13	chr8	97157010	G	T	GDF6	nonsense	NA	NA	NA	PASS	11	6	LowGQX	21	5
CLC13	chr1	1355583	C	T	ANKRD65	missense	LowGQX	1	1	NA	NA	NA	PASS	4	3
CLC13	chr10	23290920	G	A	ARMC3	missense	PASS	20	8	NA	NA	NA	LowGQX	19	4
CLC13	chr13	113748843	C	T	MCF2L	missense	PASS	28	5	NA	NA	NA	PASS	23	11
CLC13	chr17	34495990	C	G	TBC1D3B	missense	PASS	6	4	NA	NA	NA	LowGQX;HighDPFRatio	3	1
CLC13	chr19	111544	C	T	OR4F17	missense	PASS	18	10	NA	NA	NA	LowGQX	26	6
CLC13	chr19	33638561	G	T	WDR88	missense	LowGQX	31	6	NA	NA	NA	PASS	40	13
CLC13	chr19	50862858	C	T	NAPSA	missense	PASS	30	9	NA	NA	NA	PASS	36	9
CLC13	chr19	56369676	A	C	NLRP4	missense	PASS	28	12	NA	NA	NA	PASS	27	11
CLC13	chr19	57641824	C	A	USP29	missense	PASS	29	7	NA	NA	NA	PASS	29	13
CLC13	chr2	186607971	G	T	FSIP2	missense	PASS	35	7	NA	NA	NA	PASS	27	8
CLC13	chr6	170140363	G	A	TCTE3	missense	PASS	19	5	NA	NA	NA	PASS	26	13
CLC13	chr6	26501933	G	A	BTN1A1	nonsense	PASS	25	9	NA	NA	NA	PASS	26	7
CLC13	chr7	143555953	G	C	FAM115A	missense	LowGQX	22	3	NA	NA	NA	PASS	26	6
CLC13	chrX	68725147	T	A	FAM155B	missense	PASS	7	5	NA	NA	NA	LowGQX	4	2
CLC13	chr1	115280099	C	T	CSDE1	missense	NA	NA	NA	NA	NA	NA	PASS	24	10
CLC13	chr1	202700057	C	A	KDM5B	missense	NA	NA	NA	NA	NA	NA	PASS	25	11
CLC13	chr1	248112222	A	T	OR2L8	missense	NA	NA	NA	NA	NA	NA	PASS	15	6
CLC13	chr10	49939289	C	G	WDFY4	missense	NA	NA	NA	NA	NA	NA	PASS	9	3
CLC13	chr16	747182	G	T	FBXL16	missense	NA	NA	NA	NA	NA	NA	PASS	21	8
CLC13	chr17	58503695	A	T	C17orf64	missense	NA	NA	NA	NA	NA	NA	PASS	28	13
CLC13	chr2	240024477	A	T	HDAC4	missense	NA	NA	NA	NA	NA	NA	PASS	13	10
CLC13	chr2	50765408	C	A	NRXN1	missense	NA	NA	NA	NA	NA	NA	PASS	35	12
CLC13	chr3	48219391	C	G	CDC25A	missense	NA	NA	NA	NA	NA	NA	PASS	16	6
CLC13	chr4	967201	C	T	DGKQ	missense	NA	NA	NA	NA	NA	NA	PASS	2	4
CLC13	chr7	107430012	T	G	SLC26A3	missense	NA	NA	NA	NA	NA	NA	PASS	19	5
CLC13	chr9	70177117	G	C	FOXD4L5	missense	NA	NA	NA	NA	NA	NA	PASS	9	5
CLC13	chrX	154736559	C	T	TMLHE	missense	NA	NA	NA	NA	NA	NA	PASS	26	10
CLC13	chrX	47072540	T	C	UBA1	missense	NA	NA	NA	NA	NA	NA	PASS	20	6
CLC13	chr5	112178207	G	A	APC	missense	NA	NA	NA	PASS	10	11	NA	NA	NA	Detected in HCC and PDC, but not in cell line
CLC13	chr5	90144473	T	A	GPR98	missense	NA	NA	NA	PASS	18	9	NA	NA	NA
CLC13	chr9	114393796	G	C	DNAJC25,DNAJC25-GNG10	missense	NA	NA	NA	PASS	6	6	NA	NA	NA
CLC13	chr1	101339640	C	G	EXTL2	missense	PASS	27	9	NA	NA	NA	NA	NA	NA
CLC13	chr9	138413908	T	A	LCN1	missense	PASS	5	2	NA	NA	NA	NA	NA	NA
CLC16	chr1	10218482	A	G	UBE4B	missense	PASS	19	24	PASS	12	17	PASS	13	15
CLC16	chr1	109010162	C	T	NBPF6	missense	PASS	12	10	PASS	12	12	PASS	4	14
CLC16	chr1	111441752	G	T	CD53	missense	LowGQX	40	8	PASS	36	11	PASS	27	9
CLC16	chr1	1245135	C	T	PUSL1	missense	PASS	9	25	PASS	11	22	PASS	6	20
CLC16	chr1	151774072	A	G	LINGO4	missense	LowGQX	34	6	PASS	32	11	PASS	17	9
CLC16	chr1	151785533	C	A	RORC	missense	LowGQX	29	5	PASS	24	7	LowGQX	27	6
CLC16	chr1	17559437	C	T	PADI1	missense	PASS	10	11	PASS	7	16	PASS	13	28
CLC16	chr1	181058519	G	A	IER5	missense	PASS	1	4	PASS	2	7	PASS	3	8
CLC16	chr1	181754938	G	T	CACNA1E	missense	LowGQX	25	4	PASS	13	3	PASS	22	6
CLC16	chr1	19183836	G	T	TAS1R2	missense	PASS	25	7	PASS	19	8	PASS	14	9
CLC16	chr1	21076331	C	T	HP1BP3	missense	LowGQX	19	3	PASS	15	7	PASS	16	8
CLC16	chr1	222713651	T	A	HHIPL2	missense	PASS	20	6	PASS	2	10	PASS	8	18
CLC16	chr1	223441949	T	C	SUSD4	missense	PASS	16	6	PASS	20	11	PASS	25	11
CLC16	chr1	226568810	G	A	PARP1	missense	PASS	6	15	PASS	4	16	PASS	8	15
CLC16	chr1	228346207	T	A	GJC2	missense	PASS	4	5	PASS	2	5	PASS	2	4
CLC16	chr1	228461678	A	T	OBSCN	missense	PASS	26	14	PASS	2	10	PASS	6	13
CLC16	chr1	231472065	A	T	EXOC8	missense	PASS	19	12	LowGQX	15	3	PASS	14	10
CLC16	chr1	27101442	C	A	ARID1A	missense	PASS	8	3	PASS	5	5	PASS	5	5
CLC16	chr1	27440400	C	T	SLC9A1	missense	LowGQX	18	3	PASS	8	5	PASS	10	14
CLC16	chr1	27689179	A	G	MAP3K6	missense	PASS	9	7	PASS	3	9	LowGQX	11	2
CLC16	chr1	27878466	G	A	AHDC1	missense	LowGQX	11	2	PASS	5	3	PASS	4	4
CLC16	chr1	34037293	A	T	CSMD2	missense	PASS	17	5	PASS	5	12	PASS	11	10
CLC16	chr1	48877209	G	A	SPATA6	missense	PASS	13	5	PASS	20	4	PASS	11	11
CLC16	chr1	50661356	A	T	ELAVL4	missense	PASS	18	4	PASS	14	5	PASS	10	12
CLC16	chr1	52248279	A	G	OSBPL9	missense	LowGQX	20	2	PASS	16	10	PASS	6	12
CLC16	chr1	55529182	C	A	PCSK9	missense	PASS	27	15	PASS	22	16	LowGQX	29	7
CLC16	chr1	90400949	C	A	LRRC8D	nonsense	PASS	39	14	PASS	30	14	PASS	31	14
CLC16	chr1	92946553	C	G	GFI1	missense	PASS	26	7	PASS	24	14	PASS	26	8
CLC16	chr1	978992	G	A	AGRN	missense	PASS	15	18	PASS	8	24	PASS	10	21
CLC16	chr10	103543126	C	A	NPM3	missense	PASS	22	8	PASS	16	11	LowGQX	10	3
CLC16	chr10	104572589	C	G	WBP1L	missense	LowGQX	25	4	PASS	14	4	PASS	17	9
CLC16	chr10	111630506	C	T	XPNPEP1	missense	PASS	19	4	PASS	14	12	PASS	15	6
CLC16	chr10	118424274	T	A	C10orf82	missense	PASS	27	5	PASS	26	8	PASS	21	8
CLC16	chr10	134650370	C	T	TTC40	missense	PASS	8	16	PASS	5	24	PASS	10	26
CLC16	chr10	27313409	T	A	ANKRD26	missense	PASS	21	7	PASS	16	7	PASS	16	9
CLC16	chr10	32978016	A	T	C10orf68	missense	PASS	24	6	PASS	16	7	PASS	18	7
CLC16	chr10	48438676	G	A	GDF10	missense	LowGQX	26	6	PASS	15	6	PASS	17	6
CLC16	chr10	49635149	G	T	MAPK8	missense	PASS	27	11	PASS	6	13	PASS	7	12
CLC16	chr10	88459096	G	A	LDB3	missense	PASS	4	9	PASS	4	10	PASS	8	9
CLC16	chr10	95121277	C	G	MYOF	missense	LowGQX	30	5	PASS	14	4	PASS	18	7
CLC16	chr10	97779066	G	A	CC2D2B	missense	PASS	23	4	PASS	22	7	PASS	21	6
CLC16	chr11	103006667	A	C	DYNC2H1	missense	PASS	10	10	PASS	0	13	PASS	0	16
CLC16	chr11	103126856	A	T	DYNC2H1	missense	PASS	20	9	PASS	0	17	PASS	0	27
CLC16	chr11	111178839	G	A	C11orf93	missense	PASS	14	18	PASS	0	13	PASS	0	24
CLC16	chr11	113295180	A	T	DRD2	missense	PASS	23	8	LowGQX	0	9	PASS	0	19
CLC16	chr11	12020312	C	A	DKK3	missense	PASS	9	15	PASS	0	13	PASS	0	18
CLC16	chr11	126120500	C	A	FAM118B	missense	PASS	10	10	PASS	0	15	PASS	0	12
CLC16	chr11	1271909	G	C	MUC5B	missense	PASS	10	3	LowGQX;HighDPFRatio	0	5	LowGQX	0	7
CLC16	chr11	45931716	G	T	PEX16	missense	PASS	11	13	PASS	0	20	PASS	0	18
CLC16	chr11	51411590	G	A	OR4A5	missense	PASS	9	17	PASS	0	21	PASS	0	17
CLC16	chr11	64112606	C	T	CCDC88B	missense	PASS	16	23	PASS	0	14	PASS	0	17
CLC16	chr11	89133463	T	A	NOX4	missense	PASS	19	7	PASS	0	19	PASS	0	24
CLC16	chr11	89135510	T	A	NOX4	missense	PASS	15	11	PASS	0	12	PASS	0	28
CLC16	chr11	9069610	C	T	SCUBE2	missense	PASS	15	5	LowGQX	0	8	PASS	0	17
CLC16	chr12	10539543	T	A	KLRC4-KLRK1,KLRK1	missense	PASS	24	5	PASS	20	7	PASS	23	9
CLC16	chr12	108686105	A	T	CMKLR1	missense	PASS	14	5	PASS	6	7	PASS	5	7
CLC16	chr12	110957658	T	G	RAD9B	nonsense	PASS	8	7	PASS	14	9	PASS	7	12
CLC16	chr12	120875945	G	T	COX6A1	missense	PASS	9	9	PASS	7	9	PASS	8	4
CLC16	chr12	133384850	T	A	GOLGA3	missense	LowGQX	11	3	PASS	12	5	PASS	7	9
CLC16	chr12	13717000	A	T	GRIN2B	missense	PASS	23	6	PASS	20	7	PASS	17	21
CLC16	chr12	234870	G	A	IQSEC3	missense	LowGQX	56	12	PASS	53	18	LowGQX	55	10
CLC16	chr12	26493198	T	A	ITPR2	missense	PASS	26	14	PASS	16	15	PASS	14	20
CLC16	chr12	32134701	C	T	KIAA1551	missense	PASS	18	16	PASS	13	13	PASS	19	17
CLC16	chr12	39994515	C	T	ABCD2	missense	PASS	16	17	PASS	17	21	PASS	23	26
CLC16	chr12	41410584	C	G	CNTN1	missense	PASS	15	23	PASS	16	13	PASS	26	9
CLC16	chr12	50744880	G	T	FAM186A	missense	PASS	19	8	PASS	4	14	PASS	7	13
CLC16	chr12	53448179	G	T	TENC1	missense	PASS	9	7	PASS	11	20	PASS	11	13
CLC16	chr12	56514924	A	G	ZC3H10	missense	PASS	16	9	PASS	19	5	LowGQX	24	4
CLC16	chr12	58120577	A	T	AGAP2	missense	PASS	11	10	PASS	4	9	PASS	5	16
CLC16	chr12	70954465	G	T	PTPRB	missense	LowGQX	19	3	PASS	7	10	PASS	16	10
CLC16	chr12	88548159	C	G	TMTC3	missense	LowGQX	23	4	PASS	3	9	PASS	10	19
CLC16	chr12	9313045	G	A	PZP	missense	PASS	14	12	PASS	9	16	PASS	18	10
CLC16	chr13	103390773	G	A	CCDC168	missense	PASS	10	7	PASS	0	23	PASS	0	11
CLC16	chr13	113825978	C	A	PROZ	missense	LowGQX	21	4	PASS	20	5	PASS	12	10
CLC16	chr13	20399195	C	T	ZMYM5	missense	PASS	7	14	PASS	0	13	PASS	0	24
CLC16	chr13	25266712	A	G	ATP12A	missense	PASS	8	11	PASS	0	20	PASS	0	13
CLC16	chr13	25283836	T	A	ATP12A	missense	PASS	9	11	PASS	0	15	PASS	0	17
CLC16	chr13	41705007	C	T	KBTBD6	missense	PASS	6	14	PASS	0	13	LowGQX	0	8
CLC16	chr13	46276586	T	A	SPERT	missense	PASS	14	11	PASS	0	11	PASS	0	13
CLC16	chr13	52373744	G	A	DHRS12	missense	PASS	7	14	PASS	0	14	LowGQX	0	10
CLC16	chr13	53624389	A	T	OLFM4	missense	PASS	14	6	PASS	0	13	LowGQX	0	3
CLC16	chr14	101349060	G	A	RTL1	missense	PASS	14	6	PASS	11	4	PASS	14	6
CLC16	chr14	105420640	T	A	AHNAK2	missense	PASS	17	5	PASS	10	6	PASS	18	8
CLC16	chr14	23456549	G	A	C14orf93	nonsense	PASS	14	8	PASS	9	12	PASS	9	7
CLC16	chr14	51132062	C	A	SAV1	missense	PASS	23	6	PASS	11	10	PASS	8	8
CLC16	chr14	51132064	G	A	SAV1	missense	LowGQX	24	6	PASS	11	10	PASS	9	9
CLC16	chr14	58563540	T	A	C14orf37	missense	PASS	13	9	PASS	5	5	PASS	11	7
CLC16	chr14	64518982	C	T	SYNE2	missense	PASS	8	9	PASS	11	5	PASS	6	17
CLC16	chr14	74346770	A	T	PTGR2	missense	PASS	16	4	PASS	7	9	PASS	9	12
CLC16	chr14	89181535	T	C	EML5	missense	PASS	14	5	PASS	7	11	PASS	15	13
CLC16	chr14	91701300	A	T	GPR68	missense	PASS	13	9	PASS	4	15	PASS	5	15
CLC16	chr15	102226260	T	A	TARSL2	missense	PASS	22	7	PASS	8	15	PASS	6	15
CLC16	chr15	43122236	C	A	TTBK2	missense	PASS	18	13	PASS	5	19	PASS	12	15
CLC16	chr15	43892818	A	T	STRC	missense	PASS	17	5	LowGQX	15	4	PASS	13	12
CLC16	chr15	44965511	T	A	PATL2	missense	PASS	15	6	LowGQX	2	16	PASS	10	20
CLC16	chr15	48459558	T	A	MYEF2	missense	LowGQX	20	3	PASS	18	10	PASS	15	11
CLC16	chr15	62360050	C	G	C2CD4A	missense	PASS	6	5	PASS	7	7	LowGQX	17	3
CLC16	chr15	64048896	T	A	HERC1	nonsense	PASS	22	8	PASS	20	10	PASS	19	9
CLC16	chr15	64686155	T	G	TRIP4	missense	PASS	16	4	PASS	12	10	PASS	18	7
CLC16	chr15	65625721	C	G	IGDCC3	missense	PASS	21	6	PASS	16	11	PASS	19	6
CLC16	chr15	74326872	G	T	PML;PML	missense	PASS	12	9	PASS	7	12	PASS	5	20
CLC16	chr15	85400211	A	G	ALPK3	missense	PASS	27	9	PASS	15	10	PASS	19	9
CLC16	chr15	90192563	G	T	KIF7	missense	PASS	15	9	LowGQX	15	2	PASS	15	5
CLC16	chr15	92690244	G	T	SLCO3A1	missense	LowGQX	27	5	PASS	17	8	PASS	20	7
CLC16	chr16	1261482	T	A	CACNA1H	missense	LowGQX	20	4	PASS	17	5	PASS	15	8
CLC16	chr16	2348479	C	T	ABCA3	missense	PASS	24	5	PASS	15	4	PASS	15	13
CLC16	chr16	23678431	A	G	DCTN5	missense	PASS	15	10	PASS	15	7	PASS	10	6
CLC16	chr16	25232852	C	T	AQP8	missense	LowGQX	25	3	LowGQX	15	3	PASS	7	5
CLC16	chr16	2548330	G	A	TBC1D24	missense	PASS	19	12	PASS	13	6	LowGQX	17	3
CLC16	chr16	3080943	A	T	CCDC64B	missense	PASS	24	9	PASS	7	12	PASS	6	20
CLC16	chr16	31094292	G	A	ZNF646	missense	PASS	10	11	PASS	14	10	PASS	4	8
CLC16	chr16	4042206	C	A	ADCY9	missense	PASS	13	5	PASS	17	5	LowGQX	16	3
CLC16	chr16	48333651	C	T	LONP2	missense	PASS	14	15	PASS	14	6	PASS	13	3
CLC16	chr16	58585161	T	A	CNOT1	missense	LowGQX	14	3	PASS	10	8	PASS	13	6
CLC16	chr16	61851414	G	T	CDH8	missense	PASS	16	9	PASS	8	12	PASS	11	13
CLC16	chr16	66944217	T	C	CDH16	missense	PASS	13	9	PASS	23	6	PASS	16	13
CLC16	chr16	85838700	G	C	COX4I1	missense	PASS	14	5	PASS	9	12	PASS	10	8
CLC16	chr17	11461199	C	T	SHISA6	missense	PASS	5	15	PASS	0	18	PASS	0	19
CLC16	chr17	1395754	T	C	MYO1C	missense	PASS	8	26	PASS	0	20	PASS	0	24
CLC16	chr17	16024437	G	T	NCOR1	missense	PASS	18	4	PASS	14	6	PASS	14	6
CLC16	chr17	17163776	C	T	COPS3	missense	LowGQX	19	3	PASS	15	5	PASS	9	10
CLC16	chr17	26109074	T	A	NOS2	missense	PASS	25	13	PASS	15	10	PASS	14	9
CLC16	chr17	27958137	A	C	SSH2	missense	PASS	9	16	PASS	6	12	PASS	9	19
CLC16	chr17	34495990	C	G	TBC1D3B	missense	PASS	15	5	LowGQX	10	4	PASS	11	6
CLC16	chr17	34500231	G	T	TBC1D3B	missense	LowGQX	11	6	PASS	9	6	PASS	13	7
CLC16	chr17	34581531	C	T	TBC1D3C	missense	LowGQX	35	12	LowGQX	36	9	PASS	17	11
CLC16	chr17	35306483	A	T	AATF	missense	LowGQX	27	4	LowGQX	22	3	PASS	23	5
CLC16	chr17	39597013	C	T	KRT38	missense	PASS	11	16	PASS	12	12	PASS	10	21
CLC16	chr17	39767197	C	T	KRT16	missense	PASS	16	8	PASS	18	10	PASS	22	11
CLC16	chr17	40330195	T	A	KCNH4	nonsense	PASS	20	8	PASS	16	6	PASS	19	5
CLC16	chr17	51900465	G	C	KIF2B	missense	LowGQX	41	6	PASS	30	17	PASS	26	16
CLC16	chr17	56326496	C	A	LPO	missense	LowGQX	38	8	PASS	20	15	PASS	33	12
CLC16	chr17	72356315	C	T	BTBD17	missense	PASS	26	15	PASS	8	24	PASS	9	20
CLC16	chr17	7798346	G	A	CHD3	missense	LowGQX	1	16	PASS	0	25	PASS	0	21
CLC16	chr17	79180661	G	A	AZI1	missense	PASS	9	20	PASS	4	14	PASS	4	19
CLC16	chr18	14822631	C	T	ANKRD30B	missense	PASS	13	9	PASS	7	19	PASS	7	11
CLC16	chr18	77960641	C	A	PARD6G	missense	PASS	25	5	PASS	2	2	PASS	15	9
CLC16	chr19	33703834	T	C	SLC7A10	missense	PASS	15	16	PASS	11	16	PASS	17	28
CLC16	chr19	34291379	G	T	KCTD15	missense	PASS	31	8	PASS	25	5	PASS	23	8
CLC16	chr19	3491672	C	A	DOHH	missense	PASS	12	20	PASS	0	15	PASS	0	18
CLC16	chr19	36219722	A	T	KMT2B	missense	PASS	20	11	PASS	10	22	PASS	19	17
CLC16	chr19	40363083	T	A	FCGBP	missense	PASS	29	15	PASS	15	18	PASS	15	23
CLC16	chr19	40718750	A	T	MAP3K10	missense	LowGQX	33	7	PASS	19	21	PASS	34	14
CLC16	chr19	42801307	C	G	PAFAH1B3	missense	PASS	20	17	PASS	24	24	PASS	25	18
CLC16	chr19	42817608	C	A	TMEM145	missense	PASS	13	9	PASS	11	14	PASS	11	17
CLC16	chr19	43965864	T	A	LYPD3	missense	PASS	16	9	PASS	9	17	PASS	16	28
CLC16	chr19	44116918	T	G	SRRM5	missense	PASS	16	11	PASS	17	16	PASS	27	19
CLC16	chr19	4498009	G	T	HDGFRP2	missense	PASS	13	19	PASS	0	24	PASS	0	25
CLC16	chr19	46196814	G	C	QPCTL	missense	LowGQX	34	4	PASS	30	11	PASS	30	7
CLC16	chr19	46521354	C	T	CCDC61	missense	PASS	28	14	PASS	20	21	PASS	14	20
CLC16	chr19	50210791	T	A	CPT1C	missense	PASS	17	17	PASS	17	13	PASS	16	17
CLC16	chr19	52033135	G	C	SIGLEC6	missense	PASS	20	15	PASS	20	16	PASS	20	15
CLC16	chr19	52327635	G	A	FPR3	missense	PASS	17	17	PASS	17	15	PASS	21	30
CLC16	chr19	52938360	A	G	ZNF534	missense	PASS	10	13	PASS	14	17	PASS	26	18
CLC16	chr19	54687506	C	G	MBOAT7	missense	PASS	25	16	PASS	20	20	PASS	22	12
CLC16	chr19	54782255	C	T	LILRB2	missense	PASS	16	14	PASS	12	21	PASS	20	18
CLC16	chr19	54930474	C	T	TTYH1	missense	PASS	34	11	PASS	21	21	PASS	15	17
CLC16	chr19	58385623	G	A	ZNF814	missense	LowGQX	19	3	LowGQX	12	2	PASS	14	8
CLC16	chr19	6590125	A	T	CD70	missense	PASS	7	7	LowGQX	0	9	PASS	0	22
CLC16	chr19	7810953	T	G	CD209	missense	PASS	6	24	PASS	0	25	PASS	0	24
CLC16	chr19	7986395	C	A	SNAPC2	missense	PASS	11	26	PASS	0	27	PASS	0	23
CLC16	chr2	110959049	C	T	NPHP1	missense	PASS	8	21	PASS	10	17	PASS	7	33
CLC16	chr2	113993067	C	A	PAX8	missense	PASS	15	13	PASS	11	13	PASS	7	23
CLC16	chr2	11925200	A	G	LPIN1	missense	LowGQX	14	2	PASS	5	4	PASS	5	7
CLC16	chr2	128180714	C	G	PROC	missense	PASS	24	6	PASS	16	5	PASS	22	7
CLC16	chr2	179422729	T	G	TTN	missense	PASS	19	16	PASS	7	6	PASS	9	11
CLC16	chr2	179576919	G	A	TTN	missense	PASS	14	15	PASS	5	8	PASS	4	6
CLC16	chr2	179594839	T	A	TTN	missense	LowGQX	16	5	PASS	4	4	PASS	3	10
CLC16	chr2	179611389	T	A	TTN	missense	LowGQX	18	3	PASS	7	7	PASS	10	8
CLC16	chr2	180835384	A	T	CWC22	missense	LowGQX	19	3	PASS	5	6	PASS	7	5
CLC16	chr2	1895817	C	A	MYT1L	missense	LowGQX	27	3	LowGQX	11	3	PASS	8	7
CLC16	chr2	196865493	A	T	DNAH7	missense	PASS	20	4	PASS	10	8	PASS	6	8
CLC16	chr2	197004426	C	A	STK17B	missense	PASS	25	8	PASS	8	8	PASS	14	15
CLC16	chr2	20174307	C	A	WDR35	missense	PASS	12	66	PASS	4	73	PASS	6	72
CLC16	chr2	216861109	C	T	MREG	missense	PASS	13	12	PASS	6	20	PASS	5	19
CLC16	chr2	223158908	G	C	PAX3	missense	PASS	6	10	PASS	7	10	PASS	3	13
CLC16	chr2	233684559	G	T	GIGYF2	missense	PASS	8	6	PASS	2	10	PASS	6	14
CLC16	chr2	238296717	T	C	COL6A3	missense	PASS	23	5	PASS	20	5	PASS	16	8
CLC16	chr2	241468455	T	A	ANKMY1	missense	PASS	16	12	PASS	8	14	PASS	3	11
CLC16	chr2	242758337	T	A	NEU4	missense	PASS	23	10	PASS	19	5	PASS	14	4
CLC16	chr2	27916613	C	T	SLC4A1AP	missense	LowGQX	9	51	PASS	4	59	PASS	5	69
CLC16	chr2	37227864	G	A	HEATR5B	missense	PASS	15	9	PASS	15	17	PASS	9	11
CLC16	chr2	39070278	C	A	DHX57	missense	PASS	13	13	PASS	11	7	PASS	26	5
CLC16	chr2	42588264	G	A	COX7A2L	missense	PASS	17	18	PASS	13	16	PASS	9	14
CLC16	chr2	61507396	T	A	USP34	missense	PASS	23	10	PASS	3	21	PASS	9	28
CLC16	chr2	75937828	C	A	GCFC2	missense	PASS	22	8	PASS	12	5	PASS	18	8
CLC16	chr20	13797171	G	A	NDUFAF5	missense	PASS	9	10	PASS	6	26	PASS	7	21
CLC16	chr20	14306786	A	G	FLRT3	missense	PASS	18	22	PASS	18	14	PASS	25	13
CLC16	chr20	21687221	C	G	PAX1	missense	LowGQX	47	7	LowGQX	32	5	PASS	32	7
CLC16	chr20	2733036	G	T	EBF4	missense	PASS	3	5	PASS	4	16	PASS	3	14
CLC16	chr20	34060609	C	G	CEP250	missense	PASS	11	20	PASS	6	19	PASS	12	30
CLC16	chr20	35243748	G	A	SLA2	missense	PASS	22	13	PASS	28	10	PASS	19	9
CLC16	chr20	36869262	C	T	KIAA1755	missense	PASS	15	15	PASS	4	24	PASS	7	19
CLC16	chr20	44669091	G	C	SLC12A5	missense	PASS	30	7	PASS	26	8	PASS	33	8
CLC16	chr20	55746056	T	G	BMP7	missense	PASS	22	15	PASS	21	9	PASS	13	5
CLC16	chr20	60791550	C	T	HRH3	missense	PASS	20	13	LowGQX	19	4	PASS	17	6
CLC16	chr20	61867683	C	T	BIRC7	missense	PASS	22	23	PASS	6	30	PASS	11	32
CLC16	chr20	61981391	G	A	CHRNA4	missense	PASS	16	6	PASS	18	9	PASS	15	5
CLC16	chr20	62039867	C	A	KCNQ2	missense	PASS	32	10	PASS	10	17	PASS	10	14
CLC16	chr21	32639011	C	A	TIAM1	missense	PASS	17	8	LowGQX	27	5	LowGQX	20	3
CLC16	chr21	36259286	C	A	RUNX1	missense	PASS	14	17	PASS	7	12	PASS	5	6
CLC16	chr21	45107922	A	T	RRP1B	missense	PASS	18	6	PASS	9	12	PASS	4	11
CLC16	chr22	18300587	C	T	MICAL3	missense	PASS	15	8	PASS	10	6	PASS	12	8
CLC16	chr22	18301375	G	A	MICAL3	missense	PASS	22	6	PASS	12	5	PASS	11	4
CLC16	chr22	19468567	A	T	CDC45	missense	PASS	13	13	PASS	6	15	PASS	11	15
CLC16	chr22	26879905	C	T	SRRD	missense	PASS	20	6	PASS	8	3	PASS	12	4
CLC16	chr22	31493037	C	T	SMTN	missense	LowGQX	32	4	PASS	22	9	PASS	16	8
CLC16	chr22	37769899	G	C	ELFN2	missense	LowGQX	19	3	PASS	12	4	PASS	24	6
CLC16	chr22	37904659	C	G	CARD10	missense	PASS	12	16	PASS	10	12	PASS	2	7
CLC16	chr22	38046551	A	G	SH3BP1	missense	PASS	17	13	PASS	21	10	PASS	22	7
CLC16	chr22	40258006	T	G	ENTHD1	missense	PASS	17	12	PASS	15	13	PASS	13	7
CLC16	chr22	41548259	G	A	EP300	missense	PASS	15	4	PASS	14	6	PASS	24	10
CLC16	chr22	42473424	T	A	FAM109B	missense	PASS	20	5	PASS	13	10	HighDPFRatio	9	8
CLC16	chr22	46748035	C	A	TRMU	missense	PASS	11	6	PASS	8	6	PASS	7	8
CLC16	chr3	100364950	A	C	GPR128	missense	PASS	18	12	PASS	6	21	PASS	10	17
CLC16	chr3	121725979	G	C	ILDR1	missense	PASS	20	9	PASS	9	15	PASS	11	19
CLC16	chr3	12858107	G	T	CAND2	missense	PASS	17	9	PASS	8	6	PASS	7	10
CLC16	chr3	148804107	T	A	HLTF	missense	PASS	23	9	PASS	10	14	PASS	5	12
CLC16	chr3	150285485	A	G	EIF2A	missense	PASS	19	6	PASS	18	15	PASS	13	7
CLC16	chr3	151134206	C	T	MED12L	missense	PASS	11	6	PASS	5	11	PASS	6	12
CLC16	chr3	157816079	A	T	SHOX2	missense	PASS	23	11	PASS	8	10	PASS	6	14
CLC16	chr3	171969281	C	T	FNDC3B	missense	LowGQX	31	4	PASS	14	10	PASS	26	13
CLC16	chr3	185251454	G	C	LIPH	missense	PASS	26	7	PASS	19	10	PASS	18	12
CLC16	chr3	32031811	G	T	ZNF860	missense	LowGQX	22	3	PASS	10	9	PASS	9	8
CLC16	chr3	33194388	A	G	SUSD5	missense	PASS	15	14	PASS	5	8	PASS	13	9
CLC16	chr3	36874310	T	C	TRANK1	missense	PASS	16	7	PASS	8	12	PASS	9	11
CLC16	chr3	36898201	C	A	TRANK1	missense	PASS	25	7	PASS	7	10	PASS	7	10
CLC16	chr3	48726191	T	A	IP6K2	missense	PASS	25	6	PASS	11	3	PASS	5	9
CLC16	chr3	49692105	C	T	BSN	missense	PASS	17	16	PASS	11	4	PASS	8	6
CLC16	chr3	50598456	G	T	C3orf18	missense	LowGQX	30	5	PASS	11	10	PASS	5	8
CLC16	chr3	52950171	T	A	SFMBT1	missense	LowGQX	20	3	PASS	9	7	PASS	7	9
CLC16	chr3	62357828	G	A	FEZF2	missense	PASS	23	11	PASS	6	6	PASS	12	6
CLC16	chr3	85851213	T	A	CADM2	missense	LowGQX	32	5	LowGQX	9	3	PASS	16	6
CLC16	chr3	93699296	G	T	ARL13B	missense	PASS	26	7	PASS	14	8	PASS	12	8
CLC16	chr4	119978976	G	T	SYNPO2	missense	PASS	8	11	PASS	0	15	PASS	0	18
CLC16	chr4	120419796	A	G	PDE5A	missense	PASS	8	15	PASS	0	27	PASS	0	16
CLC16	chr4	122780329	T	A	BBS7	missense	PASS	17	13	PASS	0	21	PASS	0	31
CLC16	chr4	149075965	G	A	NR3C2	missense	PASS	7	8	LowGQX	0	8	LowGQX	0	9
CLC16	chr4	159538291	T	C	RXFP1	missense	PASS	8	3	PASS	0	19	PASS	0	18
CLC16	chr4	15993926	T	A	PROM1	missense	PASS	14	8	PASS	0	13	PASS	0	15
CLC16	chr4	170520333	T	A	NEK1	missense	PASS	13	14	PASS	0	22	PASS	0	15
CLC16	chr4	48993996	G	A	CWH43	missense	PASS	6	16	PASS	0	21	PASS	0	18
CLC16	chr4	68472040	A	G	STAP1	missense	PASS	18	9	LowGQX	0	9	LowGQX	0	10
CLC16	chr4	871502	G	T	GAK	missense	PASS	14	9	LowGQX	0	10	PASS	0	17
CLC16	chr5	112770268	A	G	TSSK1B	missense	PASS	6	10	PASS	10	13	PASS	10	11
CLC16	chr5	115338573	C	A	AQPEP	missense	PASS	24	13	PASS	19	13	PASS	18	9
CLC16	chr5	118788281	C	T	HSD17B4	missense	PASS	11	9	PASS	5	17	PASS	4	15
CLC16	chr5	132736477	A	T	FSTL4	missense	PASS	12	7	PASS	5	14	PASS	7	13
CLC16	chr5	133902029	A	T	PHF15	missense	LowGQX	31	6	PASS	14	10	LowGQX	16	3
CLC16	chr5	138739634	A	T	SPATA24	missense	PASS	15	6	PASS	13	8	PASS	10	9
CLC16	chr5	13922289	C	T	DNAH5	missense	PASS	9	21	PASS	6	12	PASS	0	15
CLC16	chr5	140215476	C	G	PCDHA7	missense	PASS	26	6	PASS	13	5	PASS	22	7
CLC16	chr5	140237939	C	A	PCDHA10	missense	PASS	16	7	PASS	12	8	PASS	21	5
CLC16	chr5	140573398	G	T	PCDHB10	missense	PASS	17	20	PASS	11	16	PASS	5	11
CLC16	chr5	140731361	G	A	PCDHGB1	missense	PASS	18	14	PASS	2	14	PASS	12	14
CLC16	chr5	149578882	G	T	SLC6A7	missense	PASS	23	4	PASS	11	9	PASS	20	5
CLC16	chr5	149681887	T	A	ARSI	missense	PASS	14	5	PASS	7	13	PASS	4	12
CLC16	chr5	154183217	G	T	LARP1	missense	PASS	19	10	PASS	9	18	PASS	5	15
CLC16	chr5	15616133	A	T	FBXL7	missense	LowGQX	22	3	PASS	11	5	PASS	8	13
CLC16	chr5	159781784	C	T	C1QTNF2	missense	PASS	14	8	PASS	17	10	PASS	16	8
CLC16	chr5	169141041	A	T	DOCK2	nonsense	LowGQX	26	3	PASS	15	7	PASS	15	6
CLC16	chr5	180057791	T	G	FLT4	missense	HighDPFRatio	15	5	PASS	10	6	PASS	14	8
CLC16	chr5	31316324	A	T	CDH6	missense	LowGQX	32	5	PASS	9	7	PASS	20	15
CLC16	chr5	53814183	A	G	SNX18	missense	PASS	18	18	PASS	7	14	PASS	4	14
CLC16	chr5	73179689	G	T	ARHGEF28	missense	PASS	22	7	PASS	25	6	PASS	18	8
CLC16	chr5	76248967	C	A	CRHBP	missense	PASS	23	7	PASS	12	8	LowGQX	25	6
CLC16	chr6	10687363	G	A	C6orf52	nonsense	PASS	14	13	PASS	3	11	PASS	10	13
CLC16	chr6	106968804	G	T	AIM1	missense	PASS	8	11	PASS	0	14	PASS	0	15
CLC16	chr6	112017590	A	G	FYN	missense	PASS	12	11	PASS	0	19	PASS	0	17
CLC16	chr6	165829725	C	A	PDE10A	missense	PASS	9	13	PASS	0	17	PASS	0	26
CLC16	chr6	3015774	A	G	NQO2	missense	PASS	19	7	PASS	25	12	PASS	9	4
CLC16	chr6	3083521	T	C	RIPK1	missense	PASS	14	12	PASS	11	16	PASS	9	21
CLC16	chr6	31543567	C	T	TNF	missense	PASS	10	11	PASS	5	15	PASS	3	13
CLC16	chr6	31596012	C	A	PRRC2A	missense	PASS	15	8	LowGQX	15	3	PASS	11	4
CLC16	chr6	35477661	T	A	TULP1	missense	PASS	13	6	PASS	5	12	PASS	7	15
CLC16	chr6	35836879	T	C	SRPK1	missense	PASS	7	17	PASS	7	19	PASS	11	19
CLC16	chr6	401643	A	G	IRF4	missense	PASS	11	17	PASS	7	14	PASS	8	14
CLC16	chr6	49437921	A	C	CENPQ	missense	PASS	4	5	LowGQX;HighDPFRatio	1	6	PASS	2	6
CLC16	chr6	52051240	G	A	IL17A	missense	PASS	25	6	PASS	13	9	PASS	15	8
CLC16	chr6	73951870	C	A	KHDC1	missense	PASS	7	18	PASS	0	13	PASS	0	14
CLC16	chr7	100033143	G	C	PPP1R35	missense	LowGQX	20	4	PASS	16	7	LowGQX	17	5
CLC16	chr7	100639456	C	T	MUC12	missense	LowGQX	12	4	PASS	13	9	PASS	10	8
CLC16	chr7	100685532	A	C	MUC17	missense	PASS	14	17	PASS	5	12	PASS	7	12
CLC16	chr7	103322626	A	G	RELN	missense	PASS	7	10	PASS	8	10	PASS	7	14
CLC16	chr7	116960807	C	T	WNT2	missense	PASS	15	15	PASS	16	13	PASS	4	15
CLC16	chr7	117175350	C	A	CFTR	missense	PASS	21	8	PASS	8	7	PASS	10	6
CLC16	chr7	123143078	C	T	IQUB	missense	PASS	16	9	PASS	17	13	PASS	26	9
CLC16	chr7	12410403	T	A	VWDE	nonsense	PASS	34	11	PASS	39	9	PASS	47	10
CLC16	chr7	127251143	C	A	PAX4	missense	PASS	21	7	PASS	14	10	PASS	19	14
CLC16	chr7	128498146	G	A	FLNC	missense	LowGQX	25	3	PASS	10	6	PASS	17	7
CLC16	chr7	149462497	C	A	ZNF467	missense	PASS	24	8	PASS	15	5	PASS	11	10
CLC16	chr7	157041065	C	G	UBE3C	missense	PASS	19	15	PASS	8	17	PASS	7	21
CLC16	chr7	157926573	G	C	PTPRN2	missense	PASS	18	5	PASS	6	12	PASS	8	17
CLC16	chr7	24854694	T	A	OSBPL3	missense	LowGQX	34	4	PASS	26	9	PASS	30	13
CLC16	chr7	6075847	A	G	ANKRD61	missense	PASS	20	10	PASS	21	19	PASS	13	19
CLC16	chr7	64452719	A	T	ERV3-1	missense	PASS	16	15	PASS	13	22	PASS	7	18
CLC16	chr7	72413662	G	T	POM121	missense	LowGQX	25	7	PASS	11	10	PASS	10	20
CLC16	chr7	82583890	T	A	PCLO	missense	PASS	25	5	PASS	24	6	PASS	24	11
CLC16	chr8	113358423	C	T	CSMD3	missense	PASS	12	29	PASS	9	32	PASS	6	19
CLC16	chr8	114185987	T	A	CSMD3	missense	PASS	22	13	PASS	5	28	PASS	7	26
CLC16	chr8	124232440	G	C	C8orf76	missense	LowGQX	28	4	LowGQX	19	4	PASS	21	4
CLC16	chr8	124349986	C	T	ATAD2	missense	PASS	19	21	LowGQX	3	26	PASS	12	33
CLC16	chr8	134107343	A	T	TG	missense	PASS	24	29	PASS	8	39	PASS	15	36
CLC16	chr8	18725523	C	A	PSD3	missense	PASS	9	17	PASS	0	23	PASS	0	23
CLC16	chr9	115600894	G	T	SNX30	missense	PASS	11	17	PASS	0	21	PASS	0	23
CLC16	chr9	127262933	G	T	NR5A1	missense	PASS	17	5	PASS	12	7	PASS	10	7
CLC16	chr9	127539572	C	A	OLFML2A	missense	LowGQX;HighDPFRatio	6	3	PASS	0	20	PASS	0	18
CLC16	chr9	130489359	C	A	TTC16	missense	PASS	13	12	PASS	0	24	PASS	0	14
CLC16	chr9	134379661	T	C	POMT1	missense	PASS	7	18	PASS	0	18	PASS	0	11
CLC16	chr9	139137634	C	A	QSOX2	missense	PASS	2	6	LowGQX	0	5	LowGQX	0	4
CLC16	chr9	37006509	G	A	PAX5	missense	PASS	14	6	PASS	7	7	PASS	13	8
CLC16	chr9	5920213	C	T	KIAA2026	missense	PASS	6	9	PASS	0	14	PASS	0	22
CLC16	chr9	6014025	G	A	RANBP6	missense	PASS	6	8	PASS	0	16	PASS	0	13
CLC16	chrX	104463893	A	C	TEX13A	missense	PASS	3	20	PASS	0	21	PASS	0	15
CLC16	chrX	112059061	T	A	AMOT	missense	PASS	9	11	PASS	0	17	PASS	0	24
CLC16	chrX	118533430	G	T	SLC25A43	missense	PASS	3	10	PASS	0	14	LowGQX;HighDPFRatio	0	8
CLC16	chrX	149638173	G	T	MAMLD1	missense	PASS	0	12	PASS	0	22	PASS	0	18
CLC16	chrX	150832630	A	C	PASD1	missense	PASS	11	6	PASS	4	5	PASS	6	18
CLC16	chrX	18646549	C	T	CDKL5	missense	LowGQX	1	15	PASS	0	13	PASS	0	28
CLC16	chrX	3238253	A	T	MXRA5	missense	PASS	6	3	PASS	0	15	PASS	0	24
CLC16	chrX	48318186	A	T	SLC38A5	missense	PASS	12	3	PASS	9	16	PASS	7	14
CLC16	chrX	70608631	A	T	TAF1	missense	PASS	4	2	PASS	0	26	PASS	0	32
CLC16	chrX	79936903	C	T	BRWD3	missense	LowGQX	1	20	PASS	0	19	PASS	0	21
CLC16	chr1	153935099	C	G	SLC39A1	missense	PASS	32	10	LowGQX	18	4	NA	NA	NA
CLC16	chr1	173726231	G	T	KLHL20	missense	PASS	22	6	PASS	22	9	NA	NA	NA
CLC16	chr1	62455849	G	C	INADL	missense	PASS	35	7	PASS	36	7	NA	NA	NA
CLC16	chr16	1401389	G	A	TSR3	missense	PASS	15	13	PASS	11	10	NA	NA	NA
CLC16	chr6	31548754	G	C	LTB	missense	PASS	20	5	PASS	14	4	NA	NA	NA
CLC16	chr8	106331189	G	T	ZFPM2	missense	PASS	10	5	PASS	7	3	NA	NA	NA
CLC16	chr1	120437632	A	C	ADAM30	missense	NA	NA	NA	PASS	17	7	PASS	15	10
CLC16	chr1	16352699	C	T	CLCNKA	missense	NA	NA	NA	PASS	12	8	PASS	14	9
CLC16	chr1	226037755	G	T	TMEM63A	missense	NA	NA	NA	PASS	21	11	PASS	18	8
CLC16	chr1	231830406	C	A	DISC1	missense	NA	NA	NA	PASS	18	5	PASS	13	7
CLC16	chr1	27878527	T	G	AHDC1	missense	NA	NA	NA	PASS	4	4	LowGQX;HighDPFRatio	3	2
CLC16	chr10	104650323	A	G	AS3MT	missense	NA	NA	NA	PASS	15	5	PASS	12	5
CLC16	chr10	23292320	G	A	ARMC3	missense	NA	NA	NA	PASS	23	5	PASS	20	15
CLC16	chr10	70748854	A	C	KIAA1279	missense	NA	NA	NA	PASS	9	4	PASS	10	7
CLC16	chr11	6245409	G	C	FAM160A2	missense	NA	NA	NA	PASS	6	4	PASS	6	10
CLC16	chr12	109845682	G	C	MYO1H	missense	NA	NA	NA	PASS	9	6	PASS	5	9
CLC16	chr12	126138772	A	G	TMEM132B	missense	NA	NA	NA	PASS	7	4	PASS	8	7
CLC16	chr12	58120339	A	T	AGAP2	missense	NA	NA	NA	PASS	14	8	PASS	15	5
CLC16	chr12	6173463	C	A	VWF	missense	NA	NA	NA	HighDepth	62	17	PASS	57	17
CLC16	chr13	52509086	C	A	ATP7B	missense	NA	NA	NA	PASS	5	7	LowGQX	1	10
CLC16	chr15	48493533	G	T	CTXN2	missense	NA	NA	NA	PASS	16	8	PASS	14	8
CLC16	chr15	65447340	C	T	CLPX	missense	NA	NA	NA	PASS	19	7	PASS	26	10
CLC16	chr15	83332352	A	T	AP3B2	nonsense	NA	NA	NA	PASS	14	6	PASS	17	10
CLC16	chr17	56565467	C	G	HSF5	missense	NA	NA	NA	PASS	9	6	PASS	18	6
CLC16	chr17	7691218	C	A	DNAH2	missense	NA	NA	NA	PASS	14	9	PASS	14	6
CLC16	chr2	128459464	C	T	SFT2D3	missense	NA	NA	NA	PASS	23	5	PASS	20	10
CLC16	chr2	131487049	A	T	GPR148	missense	NA	NA	NA	PASS	18	5	LowGQX	27	6
CLC16	chr2	232576120	C	A	PTMA	missense	NA	NA	NA	PASS	17	8	PASS	18	10
CLC16	chr2	95719148	T	G	MAL	missense	NA	NA	NA	PASS	24	12	LowGQX	23	6
CLC16	chr22	21799836	G	T	HIC2	missense	NA	NA	NA	PASS	13	9	PASS	22	8
CLC16	chr22	26873050	C	T	HPS4	missense	NA	NA	NA	PASS	24	9	PASS	13	10
CLC16	chr3	130292835	A	G	COL6A6	missense	NA	NA	NA	LowGQX	14	5	PASS	12	11
CLC16	chr3	142277528	A	C	ATR	nonsense	NA	NA	NA	PASS	23	10	PASS	23	9
CLC16	chr3	93768354	C	G	ARL13B	missense	NA	NA	NA	PASS	6	10	PASS	10	7
CLC16	chr5	121739527	C	G	SNCAIP	missense	NA	NA	NA	PASS	11	12	LowGQX	22	3
CLC16	chr5	150036249	C	A	SYNPO	missense	NA	NA	NA	HighDPFRatio	6	7	PASS	6	5
CLC16	chr5	912010	G	C	TRIP13	missense	NA	NA	NA	PASS	18	4	LowGQX	31	6
CLC16	chr6	19838364	C	G	ID4	missense	NA	NA	NA	PASS	12	3	PASS	7	8
CLC16	chr7	137773440	G	A	AKR1D1	missense	NA	NA	NA	PASS	16	5	PASS	15	9
CLC16	chr7	17833866	G	A	SNX13	missense	NA	NA	NA	PASS	33	9	PASS	36	7
CLC16	chr7	30085894	A	T	PLEKHA8	nonsense	NA	NA	NA	LowGQX	38	5	PASS	38	10
CLC16	chr7	38429492	A	C	AMPH	missense	NA	NA	NA	PASS	24	6	LowGQX	32	6
CLC16	chr7	7571500	C	A	COL28A1	missense	NA	NA	NA	PASS	43	9	PASS	31	8
CLC16	chr9	113449489	C	G	MUSK	missense	NA	NA	NA	PASS	18	7	PASS	26	7
CLC16	chr9	140109468	G	C	NDOR1	missense	NA	NA	NA	PASS	25	10	PASS	6	9
CLC16	chr9	91994523	C	G	SEMA4D	missense	NA	NA	NA	PASS	9	10	PASS	6	12
CLC16	chr1	148644195	G	A	PPIAL4E	missense	LowGQX	8	2	NA	NA	NA	PASS	10	5
CLC16	chr1	90179109	T	C	LRRC8C	missense	PASS	26	8	NA	NA	NA	PASS	27	6
CLC16	chr14	105201369	G	A	ADSSL1	missense	PASS	21	8	NA	NA	NA	PASS	21	8
CLC16	chr15	74703898	G	A	SEMA7A	missense	PASS	16	7	NA	NA	NA	PASS	14	7
CLC16	chr3	126261344	C	G	CHST13	missense	PASS	16	9	NA	NA	NA	LowGQX	7	3
CLC16	chr7	102232872	G	A	RASA4,RASA4B	nonsense	PASS	22	7	NA	NA	NA	LowGQX	17	2
CLC16	chr8	121500480	C	A	MTBP	missense	PASS	26	16	NA	NA	NA	PASS	33	7
CLC16	chr1	145314990	T	C	LOC100288142,NBPF10,NBPF9	missense	NA	NA	NA	NA	NA	NA	PASS	1	2
CLC16	chr1	65146953	G	C	CACHD1	missense	NA	NA	NA	NA	NA	NA	PASS	24	9
CLC16	chr12	101680252	G	T	UTP20	missense	NA	NA	NA	NA	NA	NA	PASS	9	7
CLC16	chr2	112621331	T	A	ANAPC1	missense	NA	NA	NA	NA	NA	NA	PASS	11	5
CLC16	chr3	32767049	G	C	CNOT10	missense	NA	NA	NA	NA	NA	NA	PASS	7	6
CLC16	chr4	20482362	G	T	SLIT2	missense	NA	NA	NA	NA	NA	NA	PASS	9	6
CLC16	chr8	120431571	C	G	NOV	missense	NA	NA	NA	NA	NA	NA	PASS	29	9
CLC16	chr1	161967932	G	T	OLFML2B	missense	NA	NA	NA	PASS	22	8	NA	NA	NA
CLC16	chr10	101295248	A	T	NKX2-3	missense	NA	NA	NA	PASS	4	5	NA	NA	NA
CLC16	chr4	190876305	A	T	FRG1	missense	NA	NA	NA	PASS	5	2	NA	NA	NA
CLC16	chr6	85473659	C	G	TBX18	missense	NA	NA	NA	PASS	9	4	NA	NA	NA
CLC16	chr9	131733126	C	A	NUP188	missense	NA	NA	NA	PASS	17	7	NA	NA	NA
CLC16	chr9	135505653	G	C	DDX31	missense	NA	NA	NA	PASS	20	6	NA	NA	NA
CLC16	chr1	52911482	A	G	ZCCHC11	missense	PASS	25	7	NA	NA	NA	NA	NA	NA
CLC16	chr11	100170045	C	T	CNTN5	missense	PASS	17	10	NA	NA	NA	NA	NA	NA
CLC16	chr11	18330572	A	T	HPS5	missense	PASS	23	9	NA	NA	NA	NA	NA	NA
CLC16	chr11	28318466	A	T	METTL15	missense	PASS	15	9	NA	NA	NA	NA	NA	NA
CLC16	chr11	35327690	C	T	SLC1A2	missense	PASS	19	18	NA	NA	NA	NA	NA	NA
CLC16	chr11	48239004	T	C	OR4B1	missense	PASS	13	12	NA	NA	NA	NA	NA	NA
CLC16	chr11	89447468	A	T	TRIM77	missense	PASS	18	8	NA	NA	NA	NA	NA	NA
CLC16	chr11	9200466	T	G	DENND5A	missense	PASS	12	7	NA	NA	NA	NA	NA	NA
CLC16	chr12	11546605	G	C	PRB2	missense	PASS	4	2	NA	NA	NA	NA	NA	NA
CLC16	chr13	115091338	C	G	CHAMP1	missense	PASS	26	6	NA	NA	NA	NA	NA	NA
CLC16	chr13	31540454	C	T	TEX26	missense	PASS	15	6	NA	NA	NA	NA	NA	NA
CLC16	chr13	42876407	G	C	AKAP11	missense	PASS	14	5	NA	NA	NA	NA	NA	NA
CLC16	chr17	10609761	C	T	ADPRM	missense	PASS	25	5	NA	NA	NA	NA	NA	NA
CLC16	chr17	9549290	C	T	USP43	missense	PASS	18	5	NA	NA	NA	NA	NA	NA
CLC16	chr19	6375351	T	C	PSPN	missense	PASS	22	5	NA	NA	NA	NA	NA	NA
CLC16	chr4	120446798	C	T	PDE5A	missense	PASS	18	9	NA	NA	NA	NA	NA	NA
CLC16	chr4	1993426	A	C	NELFA	missense	PASS	12	6	NA	NA	NA	NA	NA	NA
CLC16	chr4	77357210	T	G	SHROOM3	missense	PASS	17	9	NA	NA	NA	NA	NA	NA
CLC16	chr6	142736193	A	G	GPR126	missense	PASS	23	8	NA	NA	NA	NA	NA	NA
CLC16	chr6	159197445	C	G	EZR	missense	PASS	18	6	NA	NA	NA	NA	NA	NA
CLC16	chr6	86259576	T	C	SNX14	missense	PASS	22	4	NA	NA	NA	NA	NA	NA
CLC16	chr8	12957036	A	G	DLC1	missense	PASS	17	6	NA	NA	NA	NA	NA	NA
CLC16	chr8	17161912	G	A	MTMR7	missense	PASS	12	5	NA	NA	NA	NA	NA	NA
CLC16	chr9	100843306	G	A	NANS	missense	PASS	13	5	NA	NA	NA	NA	NA	NA
CLC16	chr9	27228296	A	G	TEK	missense	PASS	15	7	NA	NA	NA	NA	NA	NA

## Sheet: Table S6
Table S6. List of the HBV integration sites
Sample	Left_element	Left_chr	Left_pos	Right_element	Right_chr	Right_pos	read_count	Region	Human_gene	Sanger sequencing
CLC5	Human	chr10	42384534	Virus	chrVirus	484	9	intergenic	NONE(dist=NONE),LOC441666(dist=442780)	Not detected
CLC5	Virus	chrVirus	3133	Human	chr9	25619885	17	intergenic	IZUMO3(dist=1074211),TUSC1(dist=56502)	Detected
CLC5PDC	Human	chr10	42384534	Virus	chrVirus	484		intergenic	NONE(dist=NONE),LOC441666(dist=442780)	Not detected
CLC5PDC	Virus	chrVirus	3133	Human	chr9	25619885		intergenic	IZUMO3(dist=1074211),TUSC1(dist=56502)	Detected
CLC5T	Human	chr10	42384536	Virus	chrVirus	484	3	intergenic	NONE(dist=NONE),LOC441666(dist=442778)	Not detected
CLC5T	Virus	chrVirus	3133	Human	chr9	25619885	6	intergenic	IZUMO3(dist=1074211),TUSC1(dist=56502)	Detected
CLC11	Human	chr5	1295610	Virus	chrVirus	2353	11	upstream	TERT
CLC11	Human	chr11	19443091	Virus	chrVirus	2877	53	intronic	NAV2
CLC11	Virus	chrVirus	1580	Human	chr11	19442900	24	intronic	NAV2
CLC11PDC	Human	chr5	1295610	Virus	chrVirus	2353	5	upstream	TERT
CLC11PDC	Virus	chrVirus	1580	Human	chr11	19442900	10	intronic	NAV2
CLC11T	Human	chr5	1295610	Virus	chrVirus	2353	17	upstream	TERT
CLC11T	Virus	chrVirus	1580	Human	chr11	19442900	33	intronic	NAV2
CLC13	Human	chr7	138098853	Virus	chrVirus	2305	8	intergenic	MIR4468(dist=290286),TRIM24(dist=46226)
CLC13	Human	chr17	17679216	Virus	chrVirus	1188	6	intronic	RAI1
CLC13	Human	chrUn_gl000220	114685	Virus	chrVirus	1827	1	ncRNA_exonic	RNA45S5
CLC13	Human	chr17	43599382	Virus	chrVirus	1820	5	upstream	LRRC37A4P
CLC13	Virus	chrVirus	1561	Human	chr7	138098014	14	intergenic	MIR4468(dist=289447),TRIM24(dist=47065)
CLC13	Virus	chrVirus	1545	Human	chr4	167956512	7	intronic	SPOCK3
CLC13	Virus	chrVirus	1824	Human	chr9	136860214	7	upstream	VAV2
CLC13	Virus	chrVirus	1803	Human	chr9	27512054	12	intronic	MOB3B
CLC13	Virus	chrVirus	658	Human	chrUn_gl000220	114686	1	ncRNA_exonic	RNA45S5
CLC13	Virus	chrVirus	1436	Human	chr4	167956816	12	intronic	SPOCK3
CLC13PDC	Human	chr7	138098897	Virus	chrVirus	2305	6	intergenic	MIR4468(dist=290330),TRIM24(dist=46182)
CLC13PDC	Human	chrUn_gl000220	114685	Virus	chrVirus	1827	3	ncRNA_exonic	RNA45S5
CLC13PDC	Human	chr17	17679222	Virus	chrVirus	1188	7	intronic	RAI1
CLC13PDC	Human	chr17	43599382	Virus	chrVirus	1820	5	upstream	LRRC37A4P
CLC13PDC	Virus	chrVirus	1561	Human	chr7	138098014	3	intergenic	MIR4468(dist=289447),TRIM24(dist=47065)
CLC13PDC	Virus	chrVirus	1545	Human	chr4	167956512	4	intronic	SPOCK3
CLC13PDC	Virus	chrVirus	1135	Human	chr15	82095443	3	intergenic	TMC3-AS1(dist=360026),MEX3B(dist=238676)	Not detected in CLC13 PDC, cell line and primary HCC
CLC13PDC	Virus	chrVirus	1824	Human	chr9	136860214	2	upstream	VAV2
CLC13PDC	Virus	chrVirus	1803	Human	chr9	27512054	2	intronic	MOB3B
CLC13PDC	Virus	chrVirus	658	Human	chrUn_gl000220	114686	2	ncRNA_exonic	RNA45S5
CLC13T	Human	chr7	138098891	Virus	chrVirus	2305	8	intergenic	MIR4468(dist=290324),TRIM24(dist=46188)
CLC13T	Human	chrUn_gl000220	114685	Virus	chrVirus	1827	2	ncRNA_exonic	RNA45S5
CLC13T	Human	chr17	17679218	Virus	chrVirus	1188	8	intronic	RAI1
CLC13T	Human	chr17	43599382	Virus	chrVirus	1820	7	upstream	LRRC37A4P
CLC13T	Virus	chrVirus	1561	Human	chr7	138098014	2	intergenic	MIR4468(dist=289447),TRIM24(dist=47065)
CLC13T	Virus	chrVirus	1545	Human	chr4	167956512	5	intronic	SPOCK3
CLC13T	Virus	chrVirus	1824	Human	chr9	136860214	3	upstream	VAV2
CLC13T	Virus	chrVirus	1803	Human	chr9	27512054	7	intronic	MOB3B
CLC13T	Virus	chrVirus	1436	Human	chr4	167956816	10	intronic	SPOCK3
CLC13T	Virus	chrVirus	658	Human	chrUn_gl000220	114686	4	ncRNA_exonic	RNA45S5
CLC16	Human	chr8	145689356	Virus	chrVirus	1838	3	UTR3	CYHR1(NM_032687:c.*1540>0,NM_001129888:c.*1540>0)
CLC16	Virus	chrVirus	1826	Human	chr8	145689166	4	intronic	CYHR1
CLC16PDC	Human	chr8	145689388	Virus	chrVirus	1838	12	UTR3	CYHR1(NM_032687:c.*1220>0,NM_001129888:c.*1220>0)
CLC16PDC	Virus	chrVirus	1826	Human	chr8	145689166	9	intronic	CYHR1
CLC16T	Human	chr8	145689402	Virus	chrVirus	1838	13	UTR3	CYHR1(NM_032687:c.*1080>0,NM_001129888:c.*1080>0)
CLC16T	Virus	chrVirus	1826	Human	chr8	145689166	12	intronic	CYHR1

## Sheet: Table S7
Table S7. Variant allele frequencies of driver mutations
Mutations	CLC5T	CLC5PDC	CLC5	CLC11T	CLC11PDC	CLC11	CLC13T	CLC13PDC	CLC13	CLC16T	CLC16PDC	CLC16
TERT promoter	0.5	0.571429	0.315789	0	0	0	0.333333	0.666667	0.666667	0.25	0.7	1
CTNNB1	0	0	0	0	0	0	0	0	0	0	0	0
AXIN1	0.909091	1	1	0	0	0	0	0	0	0	0	0
TP53	0.923077	0.9375	1	0.9375	1	1	0.944444	0.9	1	0	0	0
RB1	0	0	0	0	0	0	0	0	0	0	0	0
ARID1A	0	0	0	0.423077	0.536585	0.310345	0	0	0	0.272727	0.5	0.5
ARID1A	0	0	0	0.416667	0.69697	0.333333	0	0	0	0	0	0
ARID2	0	0	0	0	0	0	0	0	0	0	0	0
KMT2D	0	0	0	0	0	0	0	0	0	0	0	0
KMT2C	0	0	0	0.1875	0.38835	0.346939	0	0	0	0	0	0
KMT2B	0	0	0	0	0	0	0	0	0	0.354839	0.6875	0.472222
NFE2L2	0	0	0	0	0	0	0	0	0	0	0	0
KEAP1	0	0	0	0	0	0	0	0	0	0	0	0
PIK3CA	0	0	0	0	0	0	0	0	0	0	0	0
PTEN	0	0	0	0	0	0	0	0	0	0	0	0
TSC1	0	0	0	0	0	0	0	0	0	0	0	0
TSC2	0	0	0	0	0	0	0	0	0	0	0	0
RPS6KA3	0	0	0	0	0	0	0	0	0	0	0	0

## Sheet: Table S8
Table S8. Summary of druggable protein-altering mutations in primary HCCs and cell lines
Note:	rAd-p53 Gene Mono-Therapy, gene thearpy using adenovirus expressing wild-type TP53 in TP53 mutant patients
	EGFR mutation in CLC5 is not a typical EGFR activating mutations and needs validation.
Sample	Chr	Position	Ref allele	Alt allele	Gene symbol	Mutation	Drug_name
CLC5T	chr17	7579485	C	A	TP53	nonsense	rAd-p53 Gene Mono-Therapy
CLC5T	chr7	55211076	A	G	EGFR	missense	afatinib, alisertib, cediranib, cetuximab, dasatinib, docetaxel, erlotinib, erlotinib, gefitinib, lapatinib
CLC5T	chr9	139396738	G	T	NOTCH1	missense	OMP-52M51
CLC5T	chr9	21971204	T	C	CDKN2A	missense	LEE011, palbociclib
CLC11T	chr10	43612071	C	A	RET	missense	alisertib, axitinib, dovitinib, PD-0173955, PF-562271, regorafenib, ruxolitinib, sorafenib tosylate, staurosporine
CLC11T	chr12	112939997	C	T	PTPN11	missense	Meso-2, NSC-87877
CLC11T	chr17	7577568	C	A	TP53	missense	rAd-p53 Gene Mono-Therapy
CLC11T	chr5	96315670	G	A	LNPEP	missense	HFI-437
CLC11T	chr7	45697434	G	T	ADCY1	missense	GNF-Pf-2224
CLC11T	chr7	81386616	T	C	HGF	missense	axitinib, BAY-613606, cabozantinib, cediranib, crizotinib
CLC13T	chr17	7579373	C	T	TP53	missense	rAd-p53 Gene Mono-Therapy

## Sheet: Table S9
Table S9. List of 99 HCC cell line-specific protein-altering mutations
Sample	Chr	Position	Ref	Alt	Gene symbol	Mutation	Ref_Cell line	Alt_Cell line	Ref_PDC	Alt_PDC	Cases in COSMIC
CLC5	chr1	151237347	C	T	PSMD4	missense	27	8	32	9	1
CLC5	chr15	23572087	G	A	LOC440243	nonsense	2	3	4	1	0
CLC5	chr15	32446127	G	A	CHRNA7	missense	6	3	13	7	0
CLC5	chr19	55673033	C	G	DNAAF3	missense	16	6	36	6	0
CLC5	chr3	52383347	G	C	DNAH1	missense	13	7	31	7	0
CLC5	chr4	16227916	G	C	TAPT1	missense	9	7	0	1	1
CLC5	chr1	1256468	C	G	CPSF3L	missense	22	9	NA	NA	0
CLC5	chr1	89427152	C	A	CCBL2	missense	23	10	NA	NA	0
CLC5	chr12	132199387	A	C	SFSWAP	missense	36	8	NA	NA	0
CLC5	chr12	51281252	A	C	TMPRSS12	missense	34	9	NA	NA	0
CLC5	chr15	29544678	G	C	FAM189A1	missense	27	9	NA	NA	0
CLC5	chr15	35212629	G	C	AQR	missense	35	13	NA	NA	0
CLC5	chr17	34797677	C	T	TBC1D3G	missense	71	23	NA	NA	0
CLC5	chr19	48608599	C	G	PLA2G4C	missense	18	5	NA	NA	0
CLC5	chr2	219294056	A	T	VIL1	missense	24	8	NA	NA	0
CLC5	chr3	185304288	G	C	SENP2	missense	8	7	NA	NA	0
CLC5	chr6	55039423	G	T	HCRTR2	missense	17	5	NA	NA	0
CLC11	chr16	14858885	G	A	NPIPA2,NPIPA3	missense	3	5	3	2	0
CLC11	chr22	39239430	C	A	NPTXR	missense	9	6	6	3	0
CLC11	chr3	195509663	G	A	MUC4	missense	13	5	3	2	0
CLC11	chr1	215987236	T	A	USH2A	missense	12	8	NA	NA	0
CLC11	chr1	26671339	A	C	AIM1L	missense	12	3	NA	NA	0
CLC11	chr1	67292715	T	A	WDR78	missense	22	6	NA	NA	0
CLC11	chr10	433705	G	C	DIP2C	missense	25	9	NA	NA	0
CLC11	chr11	102585354	G	T	MMP8	missense	5	8	NA	NA	0
CLC11	chr12	70965796	G	T	PTPRB	missense	30	12	NA	NA	0
CLC11	chr14	20010130	T	C	POTEM	missense	24	4	NA	NA	0
CLC11	chr17	36343973	C	T	TBC1D3,TBC1D3F	missense	12	6	NA	NA	0
CLC11	chr17	3978626	G	C	ZZEF1	missense	22	17	NA	NA	0
CLC11	chr17	66267651	T	G	SLC16A6	missense	19	6	NA	NA	0
CLC11	chr19	13226526	C	G	TRMT1	missense	33	9	NA	NA	0
CLC11	chr2	179612551	C	A	TTN	missense	24	15	NA	NA	0
CLC11	chrX	70823642	A	G	ACRC	missense	13	4	NA	NA	0
CLC11	chrX	70823870	G	A	ACRC	missense	10	4	NA	NA	0
CLC13	chr1	152538537	C	T	LCE3E	missense	20	7	25	6	0
CLC13	chr14	31777130	G	A	HEATR5A	missense	14	13	13	5	0
CLC13	chr5	3596466	G	T	IRX1	missense	11	6	7	8	0
CLC13	chr8	97157010	G	T	GDF6	nonsense	21	5	11	6	0
CLC13	chr1	115280099	C	T	CSDE1	missense	24	10	NA	NA	0
CLC13	chr1	202700057	C	A	KDM5B	missense	25	11	NA	NA	0
CLC13	chr1	248112222	A	T	OR2L8	missense	15	6	NA	NA	0
CLC13	chr10	49939289	C	G	WDFY4	missense	9	3	NA	NA	0
CLC13	chr16	747182	G	T	FBXL16	missense	21	8	NA	NA	0
CLC13	chr17	58503695	A	T	C17orf64	missense	28	13	NA	NA	0
CLC13	chr2	240024477	A	T	HDAC4	missense	13	10	NA	NA	0
CLC13	chr2	50765408	C	A	NRXN1	missense	35	12	NA	NA	0
CLC13	chr3	48219391	C	G	CDC25A	missense	16	6	NA	NA	0
CLC13	chr4	967201	C	T	DGKQ	missense	2	4	NA	NA	0
CLC13	chr7	107430012	T	G	SLC26A3	missense	19	5	NA	NA	0
CLC13	chr9	70177117	G	C	FOXD4L5	missense	9	5	NA	NA	0
CLC13	chrX	154736559	C	T	TMLHE	missense	26	10	NA	NA	0
CLC13	chrX	47072540	T	C	UBA1	missense	20	6	NA	NA	0
CLC16	chr1	120437632	A	C	ADAM30	missense	15	10	17	7	0
CLC16	chr1	16352699	C	T	CLCNKA	missense	14	9	12	8	0
CLC16	chr1	226037755	G	T	TMEM63A	missense	18	8	21	11	0
CLC16	chr1	231830406	C	A	DISC1	missense	13	7	18	5	0
CLC16	chr1	27878527	T	G	AHDC1	missense	3	2	4	4	0
CLC16	chr10	104650323	A	G	AS3MT	missense	12	5	15	5	0
CLC16	chr10	23292320	G	A	ARMC3	missense	20	15	23	5	0
CLC16	chr10	70748854	A	C	KIAA1279	missense	10	7	9	4	0
CLC16	chr11	6245409	G	C	FAM160A2	missense	6	10	6	4	0
CLC16	chr12	109845682	G	C	MYO1H	missense	5	9	9	6	0
CLC16	chr12	126138772	A	G	TMEM132B	missense	8	7	7	4	0
CLC16	chr12	58120339	A	T	AGAP2	missense	15	5	14	8	0
CLC16	chr12	6173463	C	A	VWF	missense	57	17	62	17	0
CLC16	chr13	52509086	C	A	ATP7B	missense	1	10	5	7	0
CLC16	chr15	48493533	G	T	CTXN2	missense	14	8	16	8	0
CLC16	chr15	65447340	C	T	CLPX	missense	26	10	19	7	0
CLC16	chr15	83332352	A	T	AP3B2	nonsense	17	10	14	6	0
CLC16	chr17	56565467	C	G	HSF5	missense	18	6	9	6	0
CLC16	chr17	7691218	C	A	DNAH2	missense	14	6	14	9	0
CLC16	chr2	128459464	C	T	SFT2D3	missense	20	10	23	5	0
CLC16	chr2	131487049	A	T	GPR148	missense	27	6	18	5	0
CLC16	chr2	232576120	C	A	PTMA	missense	18	10	17	8	0
CLC16	chr2	95719148	T	G	MAL	missense	23	6	24	12	0
CLC16	chr22	21799836	G	T	HIC2	missense	22	8	13	9	0
CLC16	chr22	26873050	C	T	HPS4	missense	13	10	24	9	0
CLC16	chr3	130292835	A	G	COL6A6	missense	12	11	14	5	0
CLC16	chr3	142277528	A	C	ATR	nonsense	23	9	23	10	0
CLC16	chr3	93768354	C	G	ARL13B	missense	10	7	6	10	0
CLC16	chr5	121739527	C	G	SNCAIP	missense	22	3	11	12	2
CLC16	chr5	150036249	C	A	SYNPO	missense	6	5	6	7	0
CLC16	chr5	912010	G	C	TRIP13	missense	31	6	18	4	0
CLC16	chr6	19838364	C	G	ID4	missense	7	8	12	3	0
CLC16	chr7	137773440	G	A	AKR1D1	missense	15	9	16	5	1
CLC16	chr7	17833866	G	A	SNX13	missense	36	7	33	9	2
CLC16	chr7	30085894	A	T	PLEKHA8	nonsense	38	10	38	5	0
CLC16	chr7	38429492	A	C	AMPH	missense	32	6	24	6	0
CLC16	chr7	7571500	C	A	COL28A1	missense	31	8	43	9	0
CLC16	chr9	113449489	C	G	MUSK	missense	26	7	18	7	0
CLC16	chr9	140109468	G	C	NDOR1	missense	6	9	25	10	0
CLC16	chr9	91994523	C	G	SEMA4D	missense	6	12	9	10	0
CLC16	chr1	145314990	T	C	LOC100288142,NBPF10,NBPF9	missense	1	2	NA	NA	0
CLC16	chr1	65146953	G	C	CACHD1	missense	24	9	NA	NA	0
CLC16	chr12	101680252	G	T	UTP20	missense	9	7	NA	NA	0
CLC16	chr2	112621331	T	A	ANAPC1	missense	11	5	NA	NA	0
CLC16	chr3	32767049	G	C	CNOT10	missense	7	6	NA	NA	0
CLC16	chr4	20482362	G	T	SLIT2	missense	9	6	NA	NA	0
CLC16	chr8	120431571	C	G	NOV	missense	29	9	NA	NA	0

## Sheet: Table S10
Table S10. Differentially expressed genes between HCC cell lines and PDCs
*, “Infinite” means that average FPKM values in PDC is 0.
Gene	Fold change (cell line vs PDC)	P value	Benjamini-Hochberg p value
AASDHPPT	0.438825	0.0314685	1
ABCC8	43.8658	0.0208858	1
ACAN	13.8162	0.0338606	1
ADAM21P1	0.186643	0.0257014	1
ARPC1A	4.75667	0.0456763	1
ATP6V0D2	0.155547	0.0420777	1
BARHL1	0	0.0338606	1
C1orf226	32.6093	0.0456763	1
C20orf201	Infinite*	0.0338606	1
C21orf2	2.23675	0.0369884	1
C2CD2L	0.467759	0.0106129	1
C2orf70	2.27061	0.0338606	1
C3orf20	0.286118	0.0338606	1
C5orf24	Infinite	0.0338606	1
C9	123.597	0.0139501	1
CAPZA3	2.0245	0.0139501	1
CCDC64B	62.8319	0.0371401	1
CD180	14.4175	0.0338606	1
CD86	15.2025	0.0456763	1
CDH15	35.9556	0.0456763	1
CDH3	7.10971	0.0183534	1
CFL1P1	0.397087	0.047584	1
COX20	4.44585	0.014177	1
CRH	3.80475	0.0456763	1
CRP	14.0212	0.00480135	1
CSF2RB	6.48836	0.0271325	1
DDX21	Infinite	0.0139501	1
DDX46	Infinite	0.0338606	1
DDX50	Infinite	0.0139501	1
ESR2	2.99237	0.0335742	1
ETV3	3.58376	0.0456763	1
ETV3L	2.58361	0.0354177	1
EVPLL	13.6045	0.0338606	1
FAM198A	15.0758	0.0379494	1
FAM227B	Infinite	0.0338606	1
FAM43B	0.363781	0.047584	1
GFRA2	6.92376	0.0139501	1
GJB5	3.53755	0.0338606	1
GJD4	0	0.0354177	1
GRIN2B	0.352742	0.0445654	1
IBSP	2.10423	0.0456763	1
IL10RA	15.8678	0.0420777	1
KIAA1614	2.93694	0.0187577	1
KIAA1984	Infinite	0.0139501	1
LBX2	Infinite	0.0338606	1
LINC00612	0.363056	0.0468914	1
LOC100288432	13.4813	0.0456763	1
LOC339666	0.442697	0.0236102	1
LOC541473	Infinite	0.0338606	1
LSMD1	2.26301	0.0146492	1
MGC45922	18.7446	0.0456763	1
MGP	57.4319	0.0496449	1
MIP	6.32498	0.00258647	1
MMP12	17.8842	0.0338606	1
MNF1	11.7314	0.0354177	1
MSH4	0.371759	0.0271325	1
NANOG	3.02831	0.0349299	1
NODAL	0.454126	0.0314685	1
NOS1AP	38.5529	0.0354177	1
NOX1	6.53205	0.0349299	1
OR1L8	0	0.0338606	1
PNMA3	3.2557	0.00483039	1
PPIAL4G	0.360131	0.000781571	1
PSG8	0	0.0203451	1
PTPN23	0.443232	0.0399835	1
PYY2	7.30284	0.0322364	1
RASA4	48.7519	0.0371401	1
SCML1	0.486275	0.0314685	1
SIAH3	0.204697	0.0338606	1
SIPA1L3	0.45708	0.0399835	1
SIX4	0.24061	0.0244344	1
SKINTL	0	0.0338606	1
SLC27A3	5.13393	0.0170611	1
SLC27A4	0.440489	0.0141917	1
SLC35G5	3.14405	0.0139501	1
SLC9C1	0.03578	0.0117204	1
SNHG8	2.29405	0.0399835	1
SNORA33	2.33966	0.0331491	1
SNORA65	Infinite	0.0338606	1
SNORA72	2.67342	0.0139501	1
SPATA25	0.221168	0.00350027	1
SYNCRIP	0.417688	0.0421538	1
TACSTD2	5.44381	0.0379494	1
TAOK1	0.476466	0.00797156	1
TMED6	0.374372	0.00622372	1
TPSAB1	9.11638	0.0338606	1
ZMYM6	0.331794	0.0399835	1
ZNF714	0.223832	0.0180195	1

[truncated: 1 more sheets: Table S11]
